# Supplementary material for: Ancestry-informative regulatory variants at KCNB1 modulate adipogenesis and body mass index
Source: Front Endocrinol (Lausanne). 2026 May 7;17:1805824. doi: 10.3389/fendo.2026.1805824 (PMC13189953; doi:10.3389/fendo.2026.1805824)
Supplement: Supplementary file 2 [file Table2.xlsx]

## Sheet: Table S2
Table S2. Genomic risk loci identified in BMI GWAS with commonly accepted threshold for genome-wide significance (p-value ≤ 5x10-8). We included for each locus variants tested in GWAS that were associated with BMI with a p-value < 1x10-4.
Chr locus	start locus	stop locus	locus size	lead snp	lead snp position	p-value lead SNP	start SNP	stop SNP	SNP id	effect allele	other allele	eaf	imputation	beta	se	p-value
chr9	108927583	108989471	61888	rs141374526	108939471	1.36269e-09	108939471	108939472	rs141374526	A	G	0.0141	0.8182	1.2599	0.207907	1.36269e-09
chr9	108927583	108989471	61888	rs141374526	108939471	1.36269e-09	108949967	108949968	rs60394668	C	T	0.0282	0.8421	0.7514	0.143128	1.52429e-07
chr9	108927583	108989471	61888	rs141374526	108939471	1.36269e-09	108980063	108980064	rs76098418	G	C	0.0228	0.8295	0.8077	0.165159	1.0056e-06
chr16	77496629	77596629	100000	rs12716830	77546629	1.3957e-08	77516262	77516263	rs277514	G	A	0.1134	1	0.2923	0.069435	2.5579e-05
chr16	77496629	77596629	100000	rs12716830	77546629	1.3957e-08	77532343	77532344	rs12933465	C	T	0.3802	0.9885	0.2056	0.044255	3.37168e-06
chr16	77496629	77596629	100000	rs12716830	77546629	1.3957e-08	77532716	77532717	rs2343703	A	G	0.4614	0.813	0.2179	0.047298	4.10061e-06
chr16	77496629	77596629	100000	rs12716830	77546629	1.3957e-08	77533320	77533321	rs13335601	A	G	0.3747	0.9986	0.2051	0.044306	3.66085e-06
chr16	77496629	77596629	100000	rs12716830	77546629	1.3957e-08	77533524	77533525	rs282957	A	G	0.2509	1	0.1996	0.050028	6.61421e-05
chr16	77496629	77596629	100000	rs12716830	77546629	1.3957e-08	77533573	77533574	rs4888638	G	C	0.3661	1	0.2006	0.044499	6.51716e-06
chr16	77496629	77596629	100000	rs12716830	77546629	1.3957e-08	77533709	77533710	rs4888639	C	T	0.3786	1	0.1869	0.04421	2.35291e-05
chr16	77496629	77596629	100000	rs12716830	77546629	1.3957e-08	77533771	77533772	rs4887909	T	C	0.4058	1	0.1919	0.044003	1.29119e-05
chr16	77496629	77596629	100000	rs12716830	77546629	1.3957e-08	77534602	77534603	rs11641815	C	T	0.379	1	0.1858	0.044235	2.66107e-05
chr16	77496629	77596629	100000	rs12716830	77546629	1.3957e-08	77534688	77534689	rs11149996	G	C	0.3688	0.9998	0.1968	0.044409	9.38261e-06
chr16	77496629	77596629	100000	rs12716830	77546629	1.3957e-08	77534811	77534812	rs11648237	T	A	0.379	0.9998	0.1859	0.044244	2.65873e-05
chr16	77496629	77596629	100000	rs12716830	77546629	1.3957e-08	77535642	77535643	rs10514418	A	G	0.3831	0.9973	0.1948	0.044173	1.03184e-05
chr16	77496629	77596629	100000	rs12716830	77546629	1.3957e-08	77535881	77535882	rs8056964	C	T	0.3829	0.9981	0.197	0.044158	8.14038e-06
chr16	77496629	77596629	100000	rs12716830	77546629	1.3957e-08	77536077	77536078	rs9921323	T	C	0.3829	0.998	0.197	0.044166	8.14449e-06
chr16	77496629	77596629	100000	rs12716830	77546629	1.3957e-08	77536258	77536259	rs9921487	T	C	0.3829	0.998	0.197	0.044171	8.17089e-06
chr16	77496629	77596629	100000	rs12716830	77546629	1.3957e-08	77536292	77536293	rs9928437	G	T	0.3829	0.9979	0.1971	0.044174	8.15116e-06
chr16	77496629	77596629	100000	rs12716830	77546629	1.3957e-08	77536528	77536529	rs1389521	G	T	0.4067	0.9973	0.1989	0.044096	6.49243e-06
chr16	77496629	77596629	100000	rs12716830	77546629	1.3957e-08	77537492	77537493	rs13336130	C	T	0.3741	1	0.1931	0.044595	1.49698e-05
chr16	77496629	77596629	100000	rs12716830	77546629	1.3957e-08	77537700	77537701	rs7194124	T	C	0.4052	0.9955	0.1858	0.044214	2.64956e-05
chr16	77496629	77596629	100000	rs12716830	77546629	1.3957e-08	77537783	77537784	rs7187385	G	A	0.374	0.9996	0.1935	0.044612	1.43792e-05
chr16	77496629	77596629	100000	rs12716830	77546629	1.3957e-08	77538282	77538283	rs7190382	A	T	0.3909	0.9987	0.2026	0.044456	5.15633e-06
chr16	77496629	77596629	100000	rs12716830	77546629	1.3957e-08	77538624	77538625	rs282941	C	T	0.2585	0.9953	0.2064	0.04988	3.50388e-05
chr16	77496629	77596629	100000	rs12716830	77546629	1.3957e-08	77539393	77539394	rs190753	C	T	0.2589	0.9954	0.2057	0.049763	3.5703e-05
chr16	77496629	77596629	100000	rs12716830	77546629	1.3957e-08	77540196	77540197	rs9924653	G	T	0.4058	0.9933	0.192	0.044402	1.5267e-05
chr16	77496629	77596629	100000	rs12716830	77546629	1.3957e-08	77542336	77542337	rs7191595	C	T	0.4307	0.9744	0.1926	0.04566	2.46603e-05
chr16	77496629	77596629	100000	rs12716830	77546629	1.3957e-08	77542422	77542423	rs1385320	T	G	0.3881	0.9745	0.1831	0.045652	6.04925e-05
chr16	77496629	77596629	100000	rs12716830	77546629	1.3957e-08	77545391	77545392	rs4888640	A	T	0.3781	0.9949	0.2143	0.044893	1.80679e-06
chr16	77496629	77596629	100000	rs12716830	77546629	1.3957e-08	77546395	77546396	rs12716829	T	A	0.3626	0.996	0.2328	0.045279	2.72817e-07
chr16	77496629	77596629	100000	rs12716830	77546629	1.3957e-08	77546629	77546630	rs12716830	A	G	0.3225	0.9947	0.2646	0.046631	1.3957e-08
chr16	77496629	77596629	100000	rs12716830	77546629	1.3957e-08	77547567	77547568	rs12929738	A	T	0.3647	1	0.2331	0.045182	2.47934e-07
chr16	77496629	77596629	100000	rs12716830	77546629	1.3957e-08	77548864	77548865	rs11646883	C	G	0.3629	0.9979	0.2173	0.045097	1.45325e-06
chr16	77496629	77596629	100000	rs12716830	77546629	1.3957e-08	77549705	77549706	rs11149997	A	G	0.3622	0.9985	0.2201	0.04504	1.0275e-06
chr16	77496629	77596629	100000	rs12716830	77546629	1.3957e-08	77549876	77549877	rs10514419	A	G	0.3598	1	0.2225	0.045281	8.9481e-07
chr16	77496629	77596629	100000	rs12716830	77546629	1.3957e-08	77550908	77550909	rs156981	C	G	0.2493	0.9958	0.2165	0.050217	1.62489e-05
chr21	34544334	34644334	100000	rs117031240	34594334	3.60394e-08	34594334	34594335	rs117031240	A	G	0.014	0.8675	-1.0848	0.196904	3.60394e-08
chr21	34544334	34644334	100000	rs117031240	34594334	3.60394e-08	34603120	34603121	rs117258653	G	C	0.0242	0.8232	-0.7259	0.159841	5.59172e-06
chr21	34544334	34644334	100000	rs117031240	34594334	3.60394e-08	34611594	34611595	rs17860253	T	C	0.0241	0.8237	-0.7269	0.160293	5.76805e-06
chr21	34544334	34644334	100000	rs117031240	34594334	3.60394e-08	34617073	34617074	rs17860256	A	G	0.0239	0.8234	-0.7294	0.160971	5.86466e-06
