# Supplementary material for: Ancestry-informative regulatory variants at KCNB1 modulate adipogenesis and body mass index
Source: Front Endocrinol (Lausanne). 2026 May 7;17:1805824. doi: 10.3389/fendo.2026.1805824 (PMC13189953; doi:10.3389/fendo.2026.1805824)
Supplement: Supplementary file 3 [file Table3.xlsx]

## Sheet: Table S3
Table S3. Genomic risk loci identified in BMI GWAS with a lenient threshold for genome-wide significance (p-value < 1x10-4). We included for each locus variants tested in GWAS that were associated with BMI with a p-value < 1x10-4.
Chr locus	start locus	stop locus	locus size	lead snp	lead snp position	p-value lead SNP	start SNP	stop SNP	SNP id	effect allele	other allele	eaf	imputation	beta	se	p-value
chr9	108927583	108989471	61888	rs141374526	108939471	1.36269e-09	108939471	108939472	rs141374526	A	G	0.0141	0.8182	1.2599	0.207907	1.36269e-09
chr9	108927583	108989471	61888	rs141374526	108939471	1.36269e-09	108949967	108949968	rs60394668	C	T	0.0282	0.8421	0.7514	0.143128	1.52429e-07
chr9	108927583	108989471	61888	rs141374526	108939471	1.36269e-09	108980063	108980064	rs76098418	G	C	0.0228	0.8295	0.8077	0.165159	1.0056e-06
chr16	77496629	77596629	100000	rs12716830	77546629	1.3957e-08	77516262	77516263	rs277514	G	A	0.1134	1	0.2923	0.069435	2.5579e-05
chr16	77496629	77596629	100000	rs12716830	77546629	1.3957e-08	77532343	77532344	rs12933465	C	T	0.3802	0.9885	0.2056	0.044255	3.37168e-06
chr16	77496629	77596629	100000	rs12716830	77546629	1.3957e-08	77532716	77532717	rs2343703	A	G	0.4614	0.813	0.2179	0.047298	4.10061e-06
chr16	77496629	77596629	100000	rs12716830	77546629	1.3957e-08	77533320	77533321	rs13335601	A	G	0.3747	0.9986	0.2051	0.044306	3.66085e-06
chr16	77496629	77596629	100000	rs12716830	77546629	1.3957e-08	77533524	77533525	rs282957	A	G	0.2509	1	0.1996	0.050028	6.61421e-05
chr16	77496629	77596629	100000	rs12716830	77546629	1.3957e-08	77533573	77533574	rs4888638	G	C	0.3661	1	0.2006	0.044499	6.51716e-06
chr16	77496629	77596629	100000	rs12716830	77546629	1.3957e-08	77533709	77533710	rs4888639	C	T	0.3786	1	0.1869	0.04421	2.35291e-05
chr16	77496629	77596629	100000	rs12716830	77546629	1.3957e-08	77533771	77533772	rs4887909	T	C	0.4058	1	0.1919	0.044003	1.29119e-05
chr16	77496629	77596629	100000	rs12716830	77546629	1.3957e-08	77534602	77534603	rs11641815	C	T	0.379	1	0.1858	0.044235	2.66107e-05
chr16	77496629	77596629	100000	rs12716830	77546629	1.3957e-08	77534688	77534689	rs11149996	G	C	0.3688	0.9998	0.1968	0.044409	9.38261e-06
chr16	77496629	77596629	100000	rs12716830	77546629	1.3957e-08	77534811	77534812	rs11648237	T	A	0.379	0.9998	0.1859	0.044244	2.65873e-05
chr16	77496629	77596629	100000	rs12716830	77546629	1.3957e-08	77535642	77535643	rs10514418	A	G	0.3831	0.9973	0.1948	0.044173	1.03184e-05
chr16	77496629	77596629	100000	rs12716830	77546629	1.3957e-08	77535881	77535882	rs8056964	C	T	0.3829	0.9981	0.197	0.044158	8.14038e-06
chr16	77496629	77596629	100000	rs12716830	77546629	1.3957e-08	77536077	77536078	rs9921323	T	C	0.3829	0.998	0.197	0.044166	8.14449e-06
chr16	77496629	77596629	100000	rs12716830	77546629	1.3957e-08	77536258	77536259	rs9921487	T	C	0.3829	0.998	0.197	0.044171	8.17089e-06
chr16	77496629	77596629	100000	rs12716830	77546629	1.3957e-08	77536292	77536293	rs9928437	G	T	0.3829	0.9979	0.1971	0.044174	8.15116e-06
chr16	77496629	77596629	100000	rs12716830	77546629	1.3957e-08	77536528	77536529	rs1389521	G	T	0.4067	0.9973	0.1989	0.044096	6.49243e-06
chr16	77496629	77596629	100000	rs12716830	77546629	1.3957e-08	77537492	77537493	rs13336130	C	T	0.3741	1	0.1931	0.044595	1.49698e-05
chr16	77496629	77596629	100000	rs12716830	77546629	1.3957e-08	77537700	77537701	rs7194124	T	C	0.4052	0.9955	0.1858	0.044214	2.64956e-05
chr16	77496629	77596629	100000	rs12716830	77546629	1.3957e-08	77537783	77537784	rs7187385	G	A	0.374	0.9996	0.1935	0.044612	1.43792e-05
chr16	77496629	77596629	100000	rs12716830	77546629	1.3957e-08	77538282	77538283	rs7190382	A	T	0.3909	0.9987	0.2026	0.044456	5.15633e-06
chr16	77496629	77596629	100000	rs12716830	77546629	1.3957e-08	77538624	77538625	rs282941	C	T	0.2585	0.9953	0.2064	0.04988	3.50388e-05
chr16	77496629	77596629	100000	rs12716830	77546629	1.3957e-08	77539393	77539394	rs190753	C	T	0.2589	0.9954	0.2057	0.049763	3.5703e-05
chr16	77496629	77596629	100000	rs12716830	77546629	1.3957e-08	77540196	77540197	rs9924653	G	T	0.4058	0.9933	0.192	0.044402	1.5267e-05
chr16	77496629	77596629	100000	rs12716830	77546629	1.3957e-08	77542336	77542337	rs7191595	C	T	0.4307	0.9744	0.1926	0.04566	2.46603e-05
chr16	77496629	77596629	100000	rs12716830	77546629	1.3957e-08	77542422	77542423	rs1385320	T	G	0.3881	0.9745	0.1831	0.045652	6.04925e-05
chr16	77496629	77596629	100000	rs12716830	77546629	1.3957e-08	77545391	77545392	rs4888640	A	T	0.3781	0.9949	0.2143	0.044893	1.80679e-06
chr16	77496629	77596629	100000	rs12716830	77546629	1.3957e-08	77546395	77546396	rs12716829	T	A	0.3626	0.996	0.2328	0.045279	2.72817e-07
chr16	77496629	77596629	100000	rs12716830	77546629	1.3957e-08	77546629	77546630	rs12716830	A	G	0.3225	0.9947	0.2646	0.046631	1.3957e-08
chr16	77496629	77596629	100000	rs12716830	77546629	1.3957e-08	77547567	77547568	rs12929738	A	T	0.3647	1	0.2331	0.045182	2.47934e-07
chr16	77496629	77596629	100000	rs12716830	77546629	1.3957e-08	77548864	77548865	rs11646883	C	G	0.3629	0.9979	0.2173	0.045097	1.45325e-06
chr16	77496629	77596629	100000	rs12716830	77546629	1.3957e-08	77549705	77549706	rs11149997	A	G	0.3622	0.9985	0.2201	0.04504	1.0275e-06
chr16	77496629	77596629	100000	rs12716830	77546629	1.3957e-08	77549876	77549877	rs10514419	A	G	0.3598	1	0.2225	0.045281	8.9481e-07
chr16	77496629	77596629	100000	rs12716830	77546629	1.3957e-08	77550908	77550909	rs156981	C	G	0.2493	0.9958	0.2165	0.050217	1.62489e-05
chr21	34544334	34644334	100000	rs117031240	34594334	3.60394e-08	34594334	34594335	rs117031240	A	G	0.014	0.8675	-1.0848	0.196904	3.60394e-08
chr21	34544334	34644334	100000	rs117031240	34594334	3.60394e-08	34603120	34603121	rs117258653	G	C	0.0242	0.8232	-0.7259	0.159841	5.59172e-06
chr21	34544334	34644334	100000	rs117031240	34594334	3.60394e-08	34611594	34611595	rs17860253	T	C	0.0241	0.8237	-0.7269	0.160293	5.76805e-06
chr21	34544334	34644334	100000	rs117031240	34594334	3.60394e-08	34617073	34617074	rs17860256	A	G	0.0239	0.8234	-0.7294	0.160971	5.86466e-06
chr3	45554833	45654833	100000	rs2083241	45604833	6.79493e-08	45597609	45597610	rs267277	C	G	0.4489	0.9926	0.17	0.043382	8.86119e-05
chr3	45554833	45654833	100000	rs2083241	45604833	6.79493e-08	45598098	45598099	rs267278	A	G	0.4492	0.9947	0.1699	0.043322	8.74558e-05
chr3	45554833	45654833	100000	rs2083241	45604833	6.79493e-08	45598474	45598475	rs267279	G	A	0.4278	0.9941	0.1784	0.043552	4.19608e-05
chr3	45554833	45654833	100000	rs2083241	45604833	6.79493e-08	45599905	45599906	rs267283	C	G	0.45	1	0.175	0.043186	5.08838e-05
chr3	45554833	45654833	100000	rs2083241	45604833	6.79493e-08	45600447	45600448	rs2578682	T	C	0.4343	0.9776	0.1838	0.043668	2.56951e-05
chr3	45554833	45654833	100000	rs2083241	45604833	6.79493e-08	45600529	45600530	rs174818	G	C	0.4468	0.9975	0.1702	0.043281	8.42721e-05
chr3	45554833	45654833	100000	rs2083241	45604833	6.79493e-08	45600867	45600868	rs267257	G	T	0.4241	1	0.1735	0.043229	5.97079e-05
chr3	45554833	45654833	100000	rs2083241	45604833	6.79493e-08	45602652	45602653	rs17078032	A	G	0.2977	0.8722	-0.2166	0.050561	1.83497e-05
chr3	45554833	45654833	100000	rs2083241	45604833	6.79493e-08	45604339	45604340	rs10452026	C	T	0.4897	0.9981	-0.1661	0.0425	9.29572e-05
chr3	45554833	45654833	100000	rs2083241	45604833	6.79493e-08	45604502	45604503	rs10452027	A	C	0.4885	0.9981	-0.166	0.042539	9.54175e-05
chr3	45554833	45654833	100000	rs2083241	45604833	6.79493e-08	45604689	45604690	rs2083242	G	A	0.4889	0.999	-0.1655	0.042493	9.81445e-05
chr3	45554833	45654833	100000	rs2083241	45604833	6.79493e-08	45604833	45604834	rs2083241	T	C	0.4508	0.9721	-0.232	0.042984	6.79493e-08
chr3	45554833	45654833	100000	rs2083241	45604833	6.79493e-08	45605785	45605786	rs6791380	T	A	0.4455	1	-0.224	0.042241	1.14449e-07
chr3	45554833	45654833	100000	rs2083241	45604833	6.79493e-08	45606526	45606527	rs267262	T	C	0.3741	1	0.2152	0.043771	8.80254e-07
chr3	45554833	45654833	100000	rs2083241	45604833	6.79493e-08	45608700	45608701	rs736483	A	G	0.4277	0.9894	-0.1821	0.043321	2.62513e-05
chr3	45554833	45654833	100000	rs2083241	45604833	6.79493e-08	45609867	45609868	rs9844307	A	T	0.4794	0.9872	-0.177	0.043017	3.87382e-05
chr3	45554833	45654833	100000	rs2083241	45604833	6.79493e-08	45610343	45610344	rs35203209	C	T	0.4788	0.9694	-0.1753	0.043506	5.60195e-05
chr3	45554833	45654833	100000	rs2083241	45604833	6.79493e-08	45612456	45612457	rs197945	C	T	0.4144	0.9544	0.1841	0.044475	3.47119e-05
chr3	45554833	45654833	100000	rs2083241	45604833	6.79493e-08	45613742	45613743	rs267214	T	A	0.4082	0.9657	0.1927	0.044353	1.40135e-05
chr3	45554833	45654833	100000	rs2083241	45604833	6.79493e-08	45614059	45614060	rs6781081	A	C	0.4439	0.9549	-0.185	0.044528	3.24412e-05
chr3	45554833	45654833	100000	rs2083241	45604833	6.79493e-08	45615880	45615881	rs13060511	A	T	0.4013	1	-0.1973	0.044822	1.07776e-05
chr3	45554833	45654833	100000	rs2083241	45604833	6.79493e-08	45616844	45616845	rs34378743	A	G	0.4805	0.9931	-0.1772	0.043737	5.11097e-05
chr3	45554833	45654833	100000	rs2083241	45604833	6.79493e-08	45617099	45617100	rs9853624	G	A	0.3746	0.9993	0.2051	0.045218	5.75423e-06
chr3	45554833	45654833	100000	rs2083241	45604833	6.79493e-08	45618694	45618695	rs35848059	C	G	0.4765	0.9911	-0.199	0.043475	4.73249e-06
chr3	45554833	45654833	100000	rs2083241	45604833	6.79493e-08	45622070	45622071	rs2624674	G	T	0.3709	0.9788	0.2015	0.045908	1.14262e-05
chr3	45554833	45654833	100000	rs2083241	45604833	6.79493e-08	45622892	45622893	rs267243	A	G	0.3976	0.9684	0.1881	0.045133	3.07269e-05
chr3	45554833	45654833	100000	rs2083241	45604833	6.79493e-08	45623773	45623774	rs1021124	A	G	0.4288	0.9881	0.1967	0.044101	8.20417e-06
chr3	45554833	45654833	100000	rs2083241	45604833	6.79493e-08	45624066	45624067	rs267244	G	T	0.3838	0.9909	0.1978	0.044879	1.04602e-05
chr3	45554833	45654833	100000	rs2083241	45604833	6.79493e-08	45624141	45624142	rs267245	A	G	0.3898	0.9907	0.1994	0.044908	8.96138e-06
chr3	45554833	45654833	100000	rs2083241	45604833	6.79493e-08	45632073	45632074	rs267215	C	T	0.455	0.996	0.1926	0.043403	9.12919e-06
chr3	45554833	45654833	100000	rs2083241	45604833	6.79493e-08	45632220	45632221	rs267216	G	A	0.4562	1	0.189	0.043248	1.24076e-05
chr3	45554833	45654833	100000	rs2083241	45604833	6.79493e-08	45632287	45632288	rs13083425	G	A	0.4851	0.9935	-0.1983	0.043287	4.61005e-06
chr3	45554833	45654833	100000	rs2083241	45604833	6.79493e-08	45632316	45632317	rs267217	T	C	0.4614	0.9961	0.1876	0.04341	1.54195e-05
chr3	45554833	45654833	100000	rs2083241	45604833	6.79493e-08	45633833	45633834	rs267218	A	G	0.3545	1	0.2131	0.045528	2.87004e-06
chr3	45554833	45654833	100000	rs2083241	45604833	6.79493e-08	45635412	45635413	rs13074123	G	A	0.4851	0.9891	-0.1843	0.043138	1.92481e-05
chr3	45554833	45654833	100000	rs2083241	45604833	6.79493e-08	45636212	45636213	rs267239	G	C	0.3984	0.9908	0.1861	0.045134	3.72189e-05
chr3	45554833	45654833	100000	rs2083241	45604833	6.79493e-08	45636334	45636335	rs267238	G	A	0.3624	0.9947	0.2219	0.045239	9.32003e-07
chr3	45554833	45654833	100000	rs2083241	45604833	6.79493e-08	45637252	45637253	rs267237	T	C	0.4361	0.9837	0.2008	0.043843	4.6455e-06
chr3	39900716	40000716	100000	rs13088438	39950716	2.78847e-07	39902968	39902969	rs34879588	C	G	0.031	0.9502	-0.5622	0.130532	1.65435e-05
chr3	39900716	40000716	100000	rs13088438	39950716	2.78847e-07	39950716	39950717	rs13088438	A	G	0.0339	1	-0.624	0.121467	2.78847e-07
chr3	39900716	40000716	100000	rs13088438	39950716	2.78847e-07	39994044	39994045	rs71329597	G	A	0.019	0.9341	-0.6667	0.166416	6.17349e-05
chr11	24691383	24791383	100000	rs2631438	24741383	3.05398e-07	24734803	24734804	rs2029192	C	T	0.1717	0.9367	-0.2338	0.058993	7.39349e-05
chr11	24691383	24791383	100000	rs2631438	24741383	3.05398e-07	24736615	24736616	rs2631439	A	T	0.1732	1	-0.2287	0.056695	5.50535e-05
chr11	24691383	24791383	100000	rs2631438	24741383	3.05398e-07	24740433	24740434	rs2716458	T	C	0.1708	0.9844	-0.2326	0.057765	5.67389e-05
chr11	24691383	24791383	100000	rs2631438	24741383	3.05398e-07	24741383	24741384	rs2631438	G	A	0.1446	0.95	-0.3215	0.062788	3.05398e-07
chr11	24691383	24791383	100000	rs2631438	24741383	3.05398e-07	24746485	24746486	rs2631435	A	T	0.1459	0.9493	-0.3165	0.062617	4.32884e-07
chr11	24691383	24791383	100000	rs2631438	24741383	3.05398e-07	24747053	24747054	rs2171259	G	T	0.1459	0.9492	-0.3165	0.062625	4.32756e-07
chr11	24691383	24791383	100000	rs2631438	24741383	3.05398e-07	24747991	24747992	rs2631434	G	C	0.174	0.9734	-0.2262	0.057686	8.84078e-05
chr10	55041869	55098344	56475	rs7901256	55048344	3.36197e-07	55042249	55042250	rs10824981	A	G	0.2838	0.9921	-0.2081	0.048402	1.71433e-05
chr10	55041869	55098344	56475	rs7901256	55048344	3.36197e-07	55042279	55042280	rs10508993	A	G	0.285	0.9901	-0.2053	0.0484	2.21053e-05
chr10	55041869	55098344	56475	rs7901256	55048344	3.36197e-07	55042371	55042372	rs2384176	T	C	0.2849	0.9885	-0.1984	0.048567	4.3882e-05
chr10	55041869	55098344	56475	rs7901256	55048344	3.36197e-07	55043281	55043282	rs10824982	A	G	0.3317	1	-0.1974	0.047582	3.34878e-05
chr10	55041869	55098344	56475	rs7901256	55048344	3.36197e-07	55044049	55044050	rs2384179	G	T	0.2906	0.9801	-0.2075	0.0488	2.11308e-05
chr10	55041869	55098344	56475	rs7901256	55048344	3.36197e-07	55044407	55044408	rs2384181	T	G	0.2997	0.9802	-0.2081	0.048202	1.58721e-05
chr10	55041869	55098344	56475	rs7901256	55048344	3.36197e-07	55044455	55044456	rs2384182	A	G	0.3259	0.982	-0.21	0.046808	7.23827e-06
chr10	55041869	55098344	56475	rs7901256	55048344	3.36197e-07	55044885	55044886	rs7095212	A	G	0.3194	0.9853	-0.208	0.047036	9.7706e-06
chr10	55041869	55098344	56475	rs7901256	55048344	3.36197e-07	55045002	55045003	rs16937337	G	A	0.295	0.9906	-0.2038	0.048321	2.46698e-05
chr10	55041869	55098344	56475	rs7901256	55048344	3.36197e-07	55045833	55045834	rs11003507	A	G	0.295	0.9911	-0.2037	0.04831	2.49074e-05
chr10	55041869	55098344	56475	rs7901256	55048344	3.36197e-07	55045980	55045981	rs11003509	A	G	0.2915	1	-0.1939	0.048255	5.85114e-05
chr10	55041869	55098344	56475	rs7901256	55048344	3.36197e-07	55046010	55046011	rs11003510	C	A	0.2955	0.9908	-0.1985	0.048235	3.8755e-05
chr10	55041869	55098344	56475	rs7901256	55048344	3.36197e-07	55046146	55046147	rs10824983	G	A	0.3598	1	0.1993	0.046136	1.55654e-05
chr10	55041869	55098344	56475	rs7901256	55048344	3.36197e-07	55046155	55046156	rs57122015	G	A	0.2943	0.9927	-0.2008	0.048219	3.11517e-05
chr10	55041869	55098344	56475	rs7901256	55048344	3.36197e-07	55046205	55046206	rs12762352	A	G	0.2943	0.9926	-0.2008	0.048222	3.13866e-05
chr10	55041869	55098344	56475	rs7901256	55048344	3.36197e-07	55046703	55046704	rs4144618	A	G	0.2944	0.9902	-0.1995	0.048278	3.60259e-05
chr10	55041869	55098344	56475	rs7901256	55048344	3.36197e-07	55046724	55046725	rs4144619	G	A	0.2944	0.9901	-0.1993	0.048277	3.63946e-05
chr10	55041869	55098344	56475	rs7901256	55048344	3.36197e-07	55046942	55046943	rs12570823	A	G	0.2944	0.9893	-0.1987	0.048296	3.86834e-05
chr10	55041869	55098344	56475	rs7901256	55048344	3.36197e-07	55047263	55047264	rs10762960	T	C	0.3577	0.9895	0.1993	0.046352	1.70757e-05
chr10	55041869	55098344	56475	rs7901256	55048344	3.36197e-07	55047322	55047323	rs10762961	G	A	0.4368	0.9838	0.2235	0.043957	3.7068e-07
chr10	55041869	55098344	56475	rs7901256	55048344	3.36197e-07	55047381	55047382	rs11003512	G	C	0.2945	0.9884	-0.1976	0.048307	4.31421e-05
chr10	55041869	55098344	56475	rs7901256	55048344	3.36197e-07	55047581	55047582	rs10762965	G	A	0.4372	0.9844	0.2232	0.043942	3.79135e-07
chr10	55041869	55098344	56475	rs7901256	55048344	3.36197e-07	55048344	55048345	rs7901256	T	G	0.4315	0.9845	0.2249	0.044085	3.36197e-07
chr10	55041869	55098344	56475	rs7901256	55048344	3.36197e-07	55048601	55048602	rs7921877	C	T	0.4373	0.984	0.2215	0.043872	4.46581e-07
chr10	55041869	55098344	56475	rs7901256	55048344	3.36197e-07	55048799	55048800	rs7901800	T	G	0.4373	0.9839	0.2213	0.04387	4.57283e-07
chr10	55041869	55098344	56475	rs7901256	55048344	3.36197e-07	55048823	55048824	rs4935416	C	A	0.3132	0.9841	-0.2129	0.047322	6.80974e-06
chr10	55041869	55098344	56475	rs7901256	55048344	3.36197e-07	55048829	55048830	rs7901810	A	G	0.4374	0.9838	0.2212	0.043868	4.60694e-07
chr10	55041869	55098344	56475	rs7901256	55048344	3.36197e-07	55049431	55049432	rs10824985	C	T	0.4378	0.9845	0.2157	0.043903	8.94392e-07
chr10	55041869	55098344	56475	rs7901256	55048344	3.36197e-07	55049616	55049617	rs12219560	C	T	0.3131	0.9848	-0.2112	0.047303	7.97822e-06
chr10	55041869	55098344	56475	rs7901256	55048344	3.36197e-07	55049775	55049776	rs12218272	A	C	0.3101	0.9859	-0.2082	0.047595	1.22235e-05
chr10	55041869	55098344	56475	rs7901256	55048344	3.36197e-07	55051255	55051256	rs4314973	A	T	0.3128	0.9825	-0.2054	0.047536	1.55188e-05
chr10	55041869	55098344	56475	rs7901256	55048344	3.36197e-07	55051268	55051269	rs11003513	C	T	0.3076	0.9844	-0.2022	0.047515	2.08785e-05
chr10	55041869	55098344	56475	rs7901256	55048344	3.36197e-07	55051421	55051422	rs2891443	C	A	0.3155	0.9913	-0.1884	0.047067	6.23895e-05
chr10	55041869	55098344	56475	rs7901256	55048344	3.36197e-07	55052103	55052104	rs7893751	C	T	0.4409	0.9953	0.2033	0.043637	3.16853e-06
chr10	55041869	55098344	56475	rs7901256	55048344	3.36197e-07	55052424	55052425	rs7068638	A	T	0.441	0.9964	0.2037	0.043628	3.03802e-06
chr10	55041869	55098344	56475	rs7901256	55048344	3.36197e-07	55052467	55052468	rs7080635	T	G	0.441	0.9965	0.2036	0.043626	3.05158e-06
chr10	55041869	55098344	56475	rs7901256	55048344	3.36197e-07	55053337	55053338	rs11003515	T	C	0.3116	1	-0.2003	0.047437	2.41137e-05
chr10	55041869	55098344	56475	rs7901256	55048344	3.36197e-07	55053843	55053844	rs10824987	T	C	0.3238	0.912	0.1984	0.048464	4.26158e-05
chr10	55041869	55098344	56475	rs7901256	55048344	3.36197e-07	55053844	55053845	rs10824988	G	T	0.4114	0.9304	0.2114	0.045193	2.89267e-06
chr10	55041869	55098344	56475	rs7901256	55048344	3.36197e-07	55053929	55053930	rs11003516	C	T	0.2837	0.9474	-0.1965	0.049415	7.01955e-05
chr10	55041869	55098344	56475	rs7901256	55048344	3.36197e-07	55054156	55054157	rs2384184	T	G	0.3769	0.9896	0.1925	0.045125	1.99182e-05
chr10	55041869	55098344	56475	rs7901256	55048344	3.36197e-07	55054280	55054281	rs12778883	A	T	0.3028	0.995	-0.2024	0.047869	2.35768e-05
chr10	55041869	55098344	56475	rs7901256	55048344	3.36197e-07	55054636	55054637	rs2891444	T	G	0.4349	0.9985	0.2104	0.043735	1.50107e-06
chr10	55041869	55098344	56475	rs7901256	55048344	3.36197e-07	55054816	55054817	rs10824989	G	A	0.4348	1	0.2111	0.043957	1.57063e-06
chr10	55041869	55098344	56475	rs7901256	55048344	3.36197e-07	55055900	55055901	rs12767485	C	T	0.31	0.9989	-0.2018	0.047446	2.11492e-05
chr10	55041869	55098344	56475	rs7901256	55048344	3.36197e-07	55056003	55056004	rs12761829	T	C	0.2913	0.9493	-0.1915	0.049026	9.3477e-05
chr10	55041869	55098344	56475	rs7901256	55048344	3.36197e-07	55056031	55056032	rs12767684	C	T	0.3099	0.9989	-0.2018	0.047446	2.10181e-05
chr10	55041869	55098344	56475	rs7901256	55048344	3.36197e-07	55056305	55056306	rs11003519	T	C	0.31	0.9944	-0.1894	0.047411	6.49067e-05
chr10	55041869	55098344	56475	rs7901256	55048344	3.36197e-07	55056505	55056506	rs11003522	A	G	0.2936	0.9942	-0.192	0.047963	6.27192e-05
chr10	55041869	55098344	56475	rs7901256	55048344	3.36197e-07	55056645	55056646	rs11003523	C	A	0.2928	0.992	-0.1931	0.048143	6.04359e-05
chr10	55041869	55098344	56475	rs7901256	55048344	3.36197e-07	55056674	55056675	rs11003524	A	G	0.2928	0.9918	-0.193	0.048147	6.13578e-05
chr10	55041869	55098344	56475	rs7901256	55048344	3.36197e-07	55056696	55056697	rs11003525	T	C	0.332	0.9632	0.1916	0.047255	5.01742e-05
chr10	55041869	55098344	56475	rs7901256	55048344	3.36197e-07	55056700	55056701	rs11003526	G	A	0.2928	0.992	-0.1931	0.048142	6.03054e-05
chr10	55041869	55098344	56475	rs7901256	55048344	3.36197e-07	55056943	55056944	rs10824990	T	C	0.2862	0.9979	-0.1927	0.048295	6.59007e-05
chr10	55041869	55098344	56475	rs7901256	55048344	3.36197e-07	55057089	55057090	rs10824991	T	C	0.2861	0.9979	-0.1928	0.048293	6.55631e-05
chr10	55041869	55098344	56475	rs7901256	55048344	3.36197e-07	55057150	55057151	rs10824992	G	C	0.2861	0.998	-0.1928	0.048292	6.54146e-05
chr10	55041869	55098344	56475	rs7901256	55048344	3.36197e-07	55057200	55057201	rs10824993	A	G	0.2872	0.9932	-0.1929	0.048349	6.62866e-05
chr10	55041869	55098344	56475	rs7901256	55048344	3.36197e-07	55057720	55057721	rs4261195	A	G	0.286	0.9976	-0.193	0.048306	6.44737e-05
chr10	55041869	55098344	56475	rs7901256	55048344	3.36197e-07	55057989	55057990	rs11527258	C	T	0.2857	0.9969	-0.1931	0.048345	6.47714e-05
chr10	55041869	55098344	56475	rs7901256	55048344	3.36197e-07	55058173	55058174	rs2891445	A	G	0.2865	0.9952	-0.1969	0.048227	4.46832e-05
chr10	55041869	55098344	56475	rs7901256	55048344	3.36197e-07	55058620	55058621	rs10824994	C	T	0.3846	0.9839	0.1863	0.044808	3.22815e-05
chr10	55041869	55098344	56475	rs7901256	55048344	3.36197e-07	55059090	55059091	rs11003527	T	C	0.2847	0.9962	-0.193	0.048436	6.76124e-05
chr10	55041869	55098344	56475	rs7901256	55048344	3.36197e-07	55059263	55059264	rs11003528	T	G	0.3168	0.9796	-0.1912	0.047239	5.16793e-05
chr10	55041869	55098344	56475	rs7901256	55048344	3.36197e-07	55059336	55059337	rs35685775	C	T	0.3122	0.9959	-0.1892	0.047247	6.18939e-05
chr10	55041869	55098344	56475	rs7901256	55048344	3.36197e-07	55059555	55059556	rs12769909	A	G	0.2844	0.9966	-0.1927	0.048453	6.98073e-05
chr10	55041869	55098344	56475	rs7901256	55048344	3.36197e-07	55059677	55059678	rs35207975	A	G	0.2843	0.9969	-0.1926	0.048452	7.04363e-05
chr10	55041869	55098344	56475	rs7901256	55048344	3.36197e-07	55059741	55059742	rs35286807	A	G	0.2842	0.9971	-0.1925	0.048451	7.07538e-05
chr10	55041869	55098344	56475	rs7901256	55048344	3.36197e-07	55059994	55059995	rs67610553	A	G	0.284	0.9982	-0.1923	0.048434	7.17527e-05
chr10	55041869	55098344	56475	rs7901256	55048344	3.36197e-07	55060193	55060194	rs57587748	T	C	0.2839	0.9983	-0.1923	0.048434	7.17101e-05
chr10	55041869	55098344	56475	rs7901256	55048344	3.36197e-07	55060266	55060267	rs34977576	A	G	0.3115	0.9978	-0.1891	0.047266	6.3324e-05
chr10	55041869	55098344	56475	rs7901256	55048344	3.36197e-07	55062605	55062606	rs4935418	G	C	0.3141	0.9889	-0.1914	0.04726	5.14361e-05
chr10	55041869	55098344	56475	rs7901256	55048344	3.36197e-07	55063411	55063412	rs12774246	T	C	0.3107	0.9949	-0.191	0.047345	5.49955e-05
chr10	55041869	55098344	56475	rs7901256	55048344	3.36197e-07	55063766	55063767	rs11003530	T	C	0.2835	0.9971	-0.1938	0.048478	6.41833e-05
chr10	55041869	55098344	56475	rs7901256	55048344	3.36197e-07	55064681	55064682	rs2384188	C	T	0.2903	0.9932	-0.1947	0.04822	5.38999e-05
chr10	55041869	55098344	56475	rs7901256	55048344	3.36197e-07	55064734	55064735	rs2891446	T	C	0.3157	0.9892	-0.1995	0.047549	2.7193e-05
chr10	55041869	55098344	56475	rs7901256	55048344	3.36197e-07	55064920	55064921	rs12570827	C	T	0.3034	0.9928	-0.2084	0.047755	1.27479e-05
chr10	55041869	55098344	56475	rs7901256	55048344	3.36197e-07	55065332	55065333	rs10824996	C	G	0.2832	0.9953	-0.1967	0.048618	5.20388e-05
chr10	55041869	55098344	56475	rs7901256	55048344	3.36197e-07	55065637	55065638	rs11003538	G	T	0.3028	0.9928	-0.2129	0.047801	8.40499e-06
chr10	55041869	55098344	56475	rs7901256	55048344	3.36197e-07	55065648	55065649	rs11003539	C	T	0.3028	0.9928	-0.2129	0.047801	8.40593e-06
chr10	55041869	55098344	56475	rs7901256	55048344	3.36197e-07	55065693	55065694	rs11003540	T	G	0.2855	0.9935	-0.1911	0.048577	8.35535e-05
chr10	55041869	55098344	56475	rs7901256	55048344	3.36197e-07	55065762	55065763	rs11003541	C	T	0.3028	0.9927	-0.213	0.047801	8.37585e-06
chr10	55041869	55098344	56475	rs7901256	55048344	3.36197e-07	55065948	55065949	rs11003542	T	C	0.2828	0.9971	-0.1957	0.048572	5.57601e-05
chr10	55041869	55098344	56475	rs7901256	55048344	3.36197e-07	55066070	55066071	rs11003543	T	C	0.3027	0.9927	-0.2131	0.047803	8.3046e-06
chr10	55041869	55098344	56475	rs7901256	55048344	3.36197e-07	55066091	55066092	rs11003544	T	G	0.3027	0.9926	-0.213	0.047809	8.37547e-06
chr10	55041869	55098344	56475	rs7901256	55048344	3.36197e-07	55066100	55066101	rs11003545	T	C	0.3027	0.9927	-0.2131	0.047803	8.29462e-06
chr10	55041869	55098344	56475	rs7901256	55048344	3.36197e-07	55066411	55066412	rs67439024	C	T	0.3027	0.9927	-0.2132	0.047804	8.22257e-06
chr10	55041869	55098344	56475	rs7901256	55048344	3.36197e-07	55066783	55066784	rs12777404	C	T	0.3026	0.9925	-0.2132	0.047812	8.19404e-06
chr10	55041869	55098344	56475	rs7901256	55048344	3.36197e-07	55067050	55067051	rs12777584	T	A	0.2832	0.9962	-0.1959	0.048587	5.53816e-05
chr10	55041869	55098344	56475	rs7901256	55048344	3.36197e-07	55067080	55067081	rs12777606	G	A	0.2952	0.9959	-0.2141	0.048136	8.64635e-06
chr10	55041869	55098344	56475	rs7901256	55048344	3.36197e-07	55067085	55067086	rs12776870	G	C	0.2826	0.9971	-0.1961	0.048576	5.39825e-05
chr10	55041869	55098344	56475	rs7901256	55048344	3.36197e-07	55067116	55067117	rs12775366	A	G	0.2826	0.9971	-0.1961	0.048576	5.39422e-05
chr10	55041869	55098344	56475	rs7901256	55048344	3.36197e-07	55067145	55067146	rs12777791	G	A	0.2932	0.99	-0.2126	0.048302	1.07776e-05
chr10	55041869	55098344	56475	rs7901256	55048344	3.36197e-07	55067291	55067292	rs11003546	T	G	0.2826	0.9972	-0.1962	0.048577	5.36802e-05
chr10	55041869	55098344	56475	rs7901256	55048344	3.36197e-07	55067822	55067823	rs11003547	G	A	0.2826	0.9972	-0.1964	0.048578	5.29248e-05
chr10	55041869	55098344	56475	rs7901256	55048344	3.36197e-07	55067866	55067867	rs11003548	C	T	0.2951	0.996	-0.2144	0.048136	8.46596e-06
chr10	55041869	55098344	56475	rs7901256	55048344	3.36197e-07	55069041	55069042	rs34512860	A	G	0.2816	0.9949	-0.198	0.048782	4.94779e-05
chr10	55041869	55098344	56475	rs7901256	55048344	3.36197e-07	55070147	55070148	rs35067899	T	C	0.2823	0.9976	-0.1971	0.04858	4.96426e-05
chr10	55041869	55098344	56475	rs7901256	55048344	3.36197e-07	55070423	55070424	rs11003550	T	C	0.3	0.9959	-0.2017	0.047934	2.56803e-05
chr10	55041869	55098344	56475	rs7901256	55048344	3.36197e-07	55071832	55071833	rs12098303	T	C	0.4032	0.9387	0.1786	0.045147	7.63159e-05
chr10	55041869	55098344	56475	rs7901256	55048344	3.36197e-07	55072509	55072510	rs11003552	A	G	0.3002	0.997	-0.2028	0.047915	2.30507e-05
chr10	55041869	55098344	56475	rs7901256	55048344	3.36197e-07	55072576	55072577	rs11003553	G	A	0.2821	0.9983	-0.1979	0.048578	4.61709e-05
chr10	55041869	55098344	56475	rs7901256	55048344	3.36197e-07	55072648	55072649	rs35571202	C	T	0.2768	0.9829	-0.1939	0.049219	8.18574e-05
chr10	55041869	55098344	56475	rs7901256	55048344	3.36197e-07	55072662	55072663	rs34868341	A	T	0.2768	0.9829	-0.1939	0.049219	8.17972e-05
chr10	55041869	55098344	56475	rs7901256	55048344	3.36197e-07	55073270	55073271	rs11003554	G	A	0.282	0.9987	-0.198	0.04857	4.5742e-05
chr10	55041869	55098344	56475	rs7901256	55048344	3.36197e-07	55073733	55073734	rs12781547	A	G	0.3129	0.9883	-0.2038	0.047679	1.91566e-05
chr10	55041869	55098344	56475	rs7901256	55048344	3.36197e-07	55073817	55073818	rs35364536	A	G	0.3	0.9981	-0.203	0.047894	2.24292e-05
chr10	55041869	55098344	56475	rs7901256	55048344	3.36197e-07	55074465	55074466	rs67510624	T	C	0.3002	0.9976	-0.204	0.047902	2.06565e-05
chr10	55041869	55098344	56475	rs7901256	55048344	3.36197e-07	55075019	55075020	rs11003557	A	G	0.2973	0.9964	-0.2009	0.047972	2.81557e-05
chr10	55041869	55098344	56475	rs7901256	55048344	3.36197e-07	55075322	55075323	rs11003558	G	A	0.3018	1	-0.2006	0.047409	2.31924e-05
chr10	55041869	55098344	56475	rs7901256	55048344	3.36197e-07	55075423	55075424	rs68140745	A	C	0.2999	0.9986	-0.2032	0.047893	2.19961e-05
chr10	55041869	55098344	56475	rs7901256	55048344	3.36197e-07	55076191	55076192	rs12219998	G	A	0.2997	0.9981	-0.2031	0.047962	2.28086e-05
chr10	55041869	55098344	56475	rs7901256	55048344	3.36197e-07	55076320	55076321	rs11003559	G	A	0.2816	0.9989	-0.1983	0.048655	4.60021e-05
chr10	55041869	55098344	56475	rs7901256	55048344	3.36197e-07	55076700	55076701	rs11003564	G	A	0.2897	1	-0.2099	0.048551	1.53828e-05
chr10	55041869	55098344	56475	rs7901256	55048344	3.36197e-07	55077140	55077141	rs4935420	A	G	0.2821	0.9967	-0.1999	0.048708	4.04472e-05
chr10	55041869	55098344	56475	rs7901256	55048344	3.36197e-07	55078248	55078249	rs2384198	T	A	0.4041	0.9376	0.1796	0.045245	7.20183e-05
chr10	55041869	55098344	56475	rs7901256	55048344	3.36197e-07	55078394	55078395	rs66618328	G	T	0.2847	0.9989	-0.1888	0.04851	9.90646e-05
chr10	55041869	55098344	56475	rs7901256	55048344	3.36197e-07	55078468	55078469	rs16913753	G	A	0.2847	0.9989	-0.1888	0.04851	9.90385e-05
chr10	55041869	55098344	56475	rs7901256	55048344	3.36197e-07	55078528	55078529	rs16913756	G	A	0.2847	0.9988	-0.1888	0.04851	9.90431e-05
chr10	55041869	55098344	56475	rs7901256	55048344	3.36197e-07	55078674	55078675	rs16937381	G	C	0.2847	0.9985	-0.189	0.04851	9.77264e-05
chr10	55041869	55098344	56475	rs7901256	55048344	3.36197e-07	55078712	55078713	rs16937382	C	T	0.2847	0.9988	-0.1888	0.048508	9.92646e-05
chr10	55041869	55098344	56475	rs7901256	55048344	3.36197e-07	55081438	55081439	rs16937385	G	C	0.2848	0.9982	-0.1888	0.048488	9.90435e-05
chr10	55041869	55098344	56475	rs7901256	55048344	3.36197e-07	55081805	55081806	rs11003573	G	C	0.2795	0.9982	-0.2018	0.04873	3.45698e-05
chr10	55041869	55098344	56475	rs7901256	55048344	3.36197e-07	55082223	55082224	rs1002409	C	G	0.2795	0.9981	-0.2018	0.048727	3.45753e-05
chr10	55041869	55098344	56475	rs7901256	55048344	3.36197e-07	55084126	55084127	rs2384201	T	C	0.2796	0.9979	-0.2017	0.048713	3.4559e-05
chr10	55041869	55098344	56475	rs7901256	55048344	3.36197e-07	55084750	55084751	rs12774402	G	A	0.2792	0.996	-0.2029	0.048783	3.17938e-05
chr10	55041869	55098344	56475	rs7901256	55048344	3.36197e-07	55085557	55085558	rs16937391	A	G	0.2799	0.9976	-0.2014	0.048654	3.47605e-05
chr10	55041869	55098344	56475	rs7901256	55048344	3.36197e-07	55085763	55085764	rs11003577	T	C	0.28	0.9976	-0.2013	0.048637	3.48373e-05
chr10	55041869	55098344	56475	rs7901256	55048344	3.36197e-07	55088288	55088289	rs2384203	T	C	0.2817	1	-0.1939	0.048359	6.05522e-05
chr10	55041869	55098344	56475	rs7901256	55048344	3.36197e-07	55090642	55090643	rs16937394	A	G	0.2814	0.9981	-0.1923	0.048523	7.39603e-05
chr10	55041869	55098344	56475	rs7901256	55048344	3.36197e-07	55092624	55092625	rs11003581	A	G	0.2807	0.9929	-0.1923	0.048687	7.84403e-05
chr10	55041869	55098344	56475	rs7901256	55048344	3.36197e-07	55093364	55093365	rs35201109	T	G	0.2808	0.9895	-0.1926	0.048783	7.84521e-05
chr11	75009209	75109209	100000	rs142759434	75059209	4.0153e-07	75059209	75059210	rs142759434	G	A	0.0123	0.9241	-1.0735	0.211808	4.0153e-07
chr18	11246177	11346177	100000	rs9957564	11296177	4.41775e-07	11280397	11280398	rs7233305	A	T	0.048	0.9498	0.4549	0.102894	9.84278e-06
chr18	11246177	11346177	100000	rs9957564	11296177	4.41775e-07	11281280	11281281	rs28711103	C	T	0.0479	0.9543	0.4546	0.102493	9.18877e-06
chr18	11246177	11346177	100000	rs9957564	11296177	4.41775e-07	11287477	11287478	rs9958057	C	T	0.0481	0.9687	0.4552	0.101287	6.98498e-06
chr18	11246177	11346177	100000	rs9957564	11296177	4.41775e-07	11296167	11296168	rs9946804	T	G	0.1175	0.9927	-0.3393	0.068002	6.03332e-07
chr18	11246177	11346177	100000	rs9957564	11296177	4.41775e-07	11296177	11296178	rs9957564	A	G	0.1216	0.993	-0.3374	0.066819	4.41775e-07
chr18	11246177	11346177	100000	rs9957564	11296177	4.41775e-07	11297065	11297066	rs1391471	A	G	0.1201	1	-0.3331	0.066925	6.44599e-07
chr18	11246177	11346177	100000	rs9957564	11296177	4.41775e-07	11297898	11297899	rs60989625	T	C	0.0465	0.9761	0.4738	0.102604	3.88513e-06
chr18	11246177	11346177	100000	rs9957564	11296177	4.41775e-07	11298798	11298799	rs58415709	T	C	0.0517	0.961	0.4569	0.098962	3.89343e-06
chr18	11246177	11346177	100000	rs9957564	11296177	4.41775e-07	11300097	11300098	rs73398393	T	G	0.0455	0.9691	0.4787	0.103839	4.0241e-06
chr18	11246177	11346177	100000	rs9957564	11296177	4.41775e-07	11301077	11301078	rs111981361	G	A	0.0451	0.9673	0.4794	0.104287	4.29178e-06
chr18	11246177	11346177	100000	rs9957564	11296177	4.41775e-07	11307647	11307648	rs462857	A	G	0.1123	0.9965	-0.3436	0.069317	7.18328e-07
chr18	11246177	11346177	100000	rs9957564	11296177	4.41775e-07	11307692	11307693	rs457329	A	G	0.1116	1	-0.3355	0.069207	1.24706e-06
chr18	11246177	11346177	100000	rs9957564	11296177	4.41775e-07	11310073	11310074	rs7243178	A	G	0.0471	0.9904	0.4864	0.100695	1.36268e-06
chr18	11246177	11346177	100000	rs9957564	11296177	4.41775e-07	11310660	11310661	rs73400313	A	G	0.0415	0.9785	0.4608	0.10811	2.02441e-05
chr18	11246177	11346177	100000	rs9957564	11296177	4.41775e-07	11311196	11311197	rs73400316	T	C	0.042	0.9357	0.4636	0.110633	2.78297e-05
chr18	11246177	11346177	100000	rs9957564	11296177	4.41775e-07	11311357	11311358	rs73400319	T	A	0.0418	0.9272	0.4611	0.111458	3.52519e-05
chr11	69034811	69134811	100000	rs4078422	69084811	4.87203e-07	69080559	69080560	rs114538687	C	T	0.0519	0.8041	-0.5268	0.106233	7.08811e-07
chr11	69034811	69134811	100000	rs4078422	69084811	4.87203e-07	69084811	69084812	rs4078422	C	T	0.047	0.8263	-0.5544	0.110184	4.87203e-07
chr11	69034811	69134811	100000	rs4078422	69084811	4.87203e-07	69085887	69085888	rs4077638	T	C	0.0483	0.8155	-0.5389	0.109539	8.66003e-07
chr11	69034811	69134811	100000	rs4078422	69084811	4.87203e-07	69087529	69087530	rs75766849	C	T	0.0483	0.8161	-0.5372	0.109455	9.1994e-07
chr11	69034811	69134811	100000	rs4078422	69084811	4.87203e-07	69089564	69089565	rs79946654	A	G	0.0485	0.8205	-0.535	0.109146	9.50799e-07
chr1	208137492	208188707	51215	rs79780547	208138707	4.91569e-07	208138269	208138270	rs74627196	C	G	0.0158	0.9872	0.8855	0.176624	5.34322e-07
chr1	208137492	208188707	51215	rs79780547	208138707	4.91569e-07	208138707	208138708	rs79780547	C	G	0.0158	0.9845	0.8914	0.177226	4.91569e-07
chr1	208137492	208188707	51215	rs79780547	208138707	4.91569e-07	208142430	208142431	rs116267256	C	T	0.0157	0.9726	0.8826	0.179003	8.1993e-07
chr1	208137492	208188707	51215	rs79780547	208138707	4.91569e-07	208144116	208144117	rs77065961	G	A	0.0156	0.9698	0.8857	0.179373	7.91086e-07
chr1	208137492	208188707	51215	rs79780547	208138707	4.91569e-07	208146238	208146239	rs77257341	A	G	0.0156	0.9677	0.8876	0.179589	7.71715e-07
chr1	208137492	208188707	51215	rs79780547	208138707	4.91569e-07	208147659	208147660	rs74520914	A	G	0.0156	0.9675	0.8877	0.179605	7.70795e-07
chr1	208137492	208188707	51215	rs79780547	208138707	4.91569e-07	208150630	208150631	rs75748168	G	A	0.0171	0.9629	0.6895	0.172125	6.18232e-05
chr1	208137492	208188707	51215	rs79780547	208138707	4.91569e-07	208151447	208151448	rs116041240	G	A	0.0156	0.9667	0.8885	0.179688	7.62727e-07
chr1	208137492	208188707	51215	rs79780547	208138707	4.91569e-07	208151585	208151586	rs115597525	T	G	0.0157	0.9656	0.8885	0.179701	7.64055e-07
chr1	208137492	208188707	51215	rs79780547	208138707	4.91569e-07	208173764	208173765	rs71635168	T	C	0.2112	0.9018	-0.2195	0.05574	8.23255e-05
chr9	108990117	109090117	100000	rs117532980	109040117	4.96259e-07	109040117	109040118	rs117532980	A	G	0.0183	0.8852	0.9021	0.179424	4.96259e-07
chr13	51036118	51092465	56347	rs9568418	51042465	4.99134e-07	51037823	51037824	rs67618912	G	C	0.1519	0.9966	-0.2628	0.060095	1.22446e-05
chr13	51036118	51092465	56347	rs9568418	51042465	4.99134e-07	51039750	51039751	rs12431131	T	C	0.0911	1	-0.3155	0.076063	3.35525e-05
chr13	51036118	51092465	56347	rs9568418	51042465	4.99134e-07	51039932	51039933	rs12428189	C	T	0.0915	1	-0.3149	0.075556	3.07552e-05
chr13	51036118	51092465	56347	rs9568418	51042465	4.99134e-07	51042465	51042466	rs9568418	A	C	0.1447	0.9998	-0.3078	0.061226	4.99134e-07
chr13	51036118	51092465	56347	rs9568418	51042465	4.99134e-07	51043193	51043194	rs9568419	A	G	0.107	0.9985	-0.3437	0.06971	8.20128e-07
chr13	51036118	51092465	56347	rs9568418	51042465	4.99134e-07	51043787	51043788	rs9316497	T	C	0.1447	0.9997	-0.3077	0.061226	5.00077e-07
chr13	51036118	51092465	56347	rs9568418	51042465	4.99134e-07	51044786	51044787	rs201772	T	A	0.3107	0.9975	0.2163	0.047976	6.50647e-06
chr13	51036118	51092465	56347	rs9568418	51042465	4.99134e-07	51048403	51048404	rs60379059	C	A	0.1092	0.9981	-0.3222	0.069166	3.17671e-06
chr13	51036118	51092465	56347	rs9568418	51042465	4.99134e-07	51050242	51050243	rs201768	T	C	0.3138	1	0.2146	0.047596	6.54351e-06
chr13	51036118	51092465	56347	rs9568418	51042465	4.99134e-07	51050639	51050640	rs9568422	T	C	0.1096	0.9965	-0.3213	0.069125	3.34715e-06
chr13	51036118	51092465	56347	rs9568418	51042465	4.99134e-07	51050748	51050749	rs9568423	G	A	0.1096	0.9965	-0.3213	0.069124	3.34565e-06
chr13	51036118	51092465	56347	rs9568418	51042465	4.99134e-07	51050977	51050978	rs9568424	A	T	0.1096	0.9965	-0.3213	0.069125	3.34268e-06
chr13	51036118	51092465	56347	rs9568418	51042465	4.99134e-07	51051073	51051074	rs9568425	G	T	0.1092	0.9981	-0.3224	0.069169	3.15586e-06
chr13	51036118	51092465	56347	rs9568418	51042465	4.99134e-07	51051205	51051206	rs9568426	G	A	0.1531	1	-0.266	0.059681	8.34223e-06
chr13	51036118	51092465	56347	rs9568418	51042465	4.99134e-07	51051301	51051302	rs9562980	G	A	0.1101	0.9968	-0.3066	0.068394	7.36429e-06
chr13	51036118	51092465	56347	rs9568418	51042465	4.99134e-07	51051310	51051311	rs9568427	G	A	0.1078	0.9965	-0.3053	0.069698	1.18724e-05
chr13	51036118	51092465	56347	rs9568418	51042465	4.99134e-07	51051320	51051321	rs9568428	T	A	0.1101	0.9968	-0.3066	0.068394	7.36429e-06
chr13	51036118	51092465	56347	rs9568418	51042465	4.99134e-07	51052352	51052353	rs9562981	T	C	0.1097	0.9957	-0.3214	0.069136	3.33267e-06
chr13	51036118	51092465	56347	rs9568418	51042465	4.99134e-07	51052474	51052475	rs9562982	A	G	0.1103	0.9912	-0.3245	0.069144	2.6916e-06
chr13	51036118	51092465	56347	rs9568418	51042465	4.99134e-07	51052740	51052741	rs9568429	C	T	0.1097	0.9952	-0.3215	0.069145	3.32958e-06
chr13	51036118	51092465	56347	rs9568418	51042465	4.99134e-07	51052820	51052821	rs9568430	C	A	0.1098	0.9947	-0.3217	0.06915	3.29034e-06
chr13	51036118	51092465	56347	rs9568418	51042465	4.99134e-07	51054483	51054484	rs201767	A	G	0.3138	1	0.2089	0.047678	1.18078e-05
chr13	51036118	51092465	56347	rs9568418	51042465	4.99134e-07	51054977	51054978	rs61964386	T	A	0.1095	0.9935	-0.323	0.069249	3.1049e-06
chr13	51036118	51092465	56347	rs9568418	51042465	4.99134e-07	51055133	51055134	rs1028862	A	G	0.1536	0.9916	-0.2676	0.059916	7.96118e-06
chr13	51036118	51092465	56347	rs9568418	51042465	4.99134e-07	51055646	51055647	rs9568431	G	A	0.1163	0.9921	-0.2862	0.067119	2.00877e-05
chr13	51036118	51092465	56347	rs9568418	51042465	4.99134e-07	51057599	51057600	rs9568433	T	C	0.1501	0.9686	-0.2919	0.061429	2.01728e-06
chr9	111315049	111415049	100000	rs10512356	111365049	5.01242e-07	111365049	111365050	rs10512356	C	T	0.0107	0.8476	-1.1027	0.219403	5.01242e-07
chr18	34149853	34249853	100000	rs76963653	34199853	5.03242e-07	34189664	34189665	rs139932241	T	C	0.1546	0.986	0.2446	0.059419	3.84442e-05
chr18	34149853	34249853	100000	rs76963653	34199853	5.03242e-07	34190544	34190545	rs78318103	A	C	0.1557	0.974	0.2666	0.058309	4.81105e-06
chr18	34149853	34249853	100000	rs76963653	34199853	5.03242e-07	34191322	34191323	rs11081958	G	T	0.1708	0.9748	0.2387	0.057729	3.54798e-05
chr18	34149853	34249853	100000	rs76963653	34199853	5.03242e-07	34192159	34192160	rs76432596	T	C	0.1543	0.9864	0.2433	0.059443	4.27308e-05
chr18	34149853	34249853	100000	rs76963653	34199853	5.03242e-07	34192585	34192586	rs11875608	C	T	0.1975	0.9856	0.2672	0.054245	8.39857e-07
chr18	34149853	34249853	100000	rs76963653	34199853	5.03242e-07	34192991	34192992	rs11873075	G	A	0.1918	0.9863	0.259	0.055328	2.85836e-06
chr18	34149853	34249853	100000	rs76963653	34199853	5.03242e-07	34193007	34193008	rs2132385	G	A	0.2179	0.9891	-0.2285	0.053163	1.72973e-05
chr18	34149853	34249853	100000	rs76963653	34199853	5.03242e-07	34193066	34193067	rs79007131	G	C	0.1918	0.9864	0.2589	0.055325	2.86823e-06
chr18	34149853	34249853	100000	rs76963653	34199853	5.03242e-07	34193583	34193584	rs79940184	C	A	0.1859	0.976	0.2396	0.056506	2.22749e-05
chr18	34149853	34249853	100000	rs76963653	34199853	5.03242e-07	34194309	34194310	rs7239767	A	T	0.1688	0.9732	0.251	0.058844	1.99297e-05
chr18	34149853	34249853	100000	rs76963653	34199853	5.03242e-07	34195521	34195522	rs35556819	C	T	0.1462	0.9831	0.2473	0.060417	4.24725e-05
chr18	34149853	34249853	100000	rs76963653	34199853	5.03242e-07	34195573	34195574	rs1893435	T	C	0.1536	0.9862	0.2401	0.059568	5.55242e-05
chr18	34149853	34249853	100000	rs76963653	34199853	5.03242e-07	34196407	34196408	rs79847275	T	C	0.1336	0.9856	0.2631	0.062237	2.36974e-05
chr18	34149853	34249853	100000	rs76963653	34199853	5.03242e-07	34198273	34198274	rs185134606	T	G	0.1449	0.8992	0.274	0.065137	2.58649e-05
chr18	34149853	34249853	100000	rs76963653	34199853	5.03242e-07	34198330	34198331	rs116360804	T	C	0.1722	0.9865	0.2777	0.057174	1.19656e-06
chr18	34149853	34249853	100000	rs76963653	34199853	5.03242e-07	34198991	34198992	rs74929354	T	A	0.1808	0.9974	0.2782	0.05553	5.45923e-07
chr18	34149853	34249853	100000	rs76963653	34199853	5.03242e-07	34199408	34199409	rs11872359	C	G	0.1812	1	0.2785	0.055439	5.07604e-07
chr18	34149853	34249853	100000	rs76963653	34199853	5.03242e-07	34199428	34199429	rs7228898	C	T	0.1897	1	0.2657	0.05452	1.09986e-06
chr18	34149853	34249853	100000	rs76963653	34199853	5.03242e-07	34199658	34199659	rs76983521	A	G	0.181	0.9966	0.2765	0.055552	6.44575e-07
chr18	34149853	34249853	100000	rs76963653	34199853	5.03242e-07	34199708	34199709	rs80102630	G	A	0.1808	0.9972	0.2763	0.055554	6.55087e-07
chr18	34149853	34249853	100000	rs76963653	34199853	5.03242e-07	34199853	34199854	rs76963653	A	G	0.1778	0.988	0.2818	0.056089	5.03242e-07
chr18	34149853	34249853	100000	rs76963653	34199853	5.03242e-07	34200094	34200095	rs77153727	G	A	0.1803	0.9951	0.2745	0.055658	8.16514e-07
chr18	34149853	34249853	100000	rs76963653	34199853	5.03242e-07	34200393	34200394	rs8089656	C	T	0.1903	0.994	0.2572	0.054746	2.63838e-06
chr18	34149853	34249853	100000	rs76963653	34199853	5.03242e-07	34201361	34201362	rs77632965	T	G	0.1485	0.9962	0.2741	0.05981	4.57581e-06
chr18	34149853	34249853	100000	rs76963653	34199853	5.03242e-07	34201861	34201862	rs80198208	T	C	0.1559	0.9972	0.2611	0.058745	8.77468e-06
chr18	34149853	34249853	100000	rs76963653	34199853	5.03242e-07	34202083	34202084	rs2172945	G	A	0.197	0.9911	-0.2325	0.054753	2.17658e-05
chr18	34149853	34249853	100000	rs76963653	34199853	5.03242e-07	34203206	34203207	rs1390428	T	C	0.1531	1	0.277	0.058296	2.02045e-06
chr18	34149853	34249853	100000	rs76963653	34199853	5.03242e-07	34203792	34203793	rs6507179	A	G	0.1585	1	0.2461	0.057977	2.1842e-05
chr18	34149853	34249853	100000	rs76963653	34199853	5.03242e-07	34204259	34204260	rs1076993	T	G	0.196	1	-0.2177	0.054115	5.74437e-05
chr18	34149853	34249853	100000	rs76963653	34199853	5.03242e-07	34204572	34204573	rs78583772	G	A	0.1623	0.9913	0.2398	0.058049	3.60898e-05
chr18	34149853	34249853	100000	rs76963653	34199853	5.03242e-07	34204585	34204586	rs79711417	A	G	0.1701	0.9972	0.2418	0.056371	1.79322e-05
chr18	34149853	34249853	100000	rs76963653	34199853	5.03242e-07	34204628	34204629	rs16968050	C	G	0.1582	0.992	0.2485	0.05761	1.60841e-05
chr18	34149853	34249853	100000	rs76963653	34199853	5.03242e-07	34205244	34205245	rs75989574	A	G	0.1643	0.9971	0.2339	0.057694	5.04561e-05
chr18	34149853	34249853	100000	rs76963653	34199853	5.03242e-07	34205267	34205268	rs80092711	C	T	0.1731	0.9974	0.2261	0.056739	6.75887e-05
chr18	34149853	34249853	100000	rs76963653	34199853	5.03242e-07	34205414	34205415	rs59051454	C	T	0.1753	0.9981	0.2198	0.056449	9.83678e-05
chr18	34149853	34249853	100000	rs76963653	34199853	5.03242e-07	34206069	34206070	rs75895411	C	A	0.1652	0.9955	0.2354	0.057649	4.45093e-05
chr18	34149853	34249853	100000	rs76963653	34199853	5.03242e-07	34206448	34206449	rs79026601	G	A	0.165	0.9965	0.2354	0.057642	4.42212e-05
chr18	34149853	34249853	100000	rs76963653	34199853	5.03242e-07	34207716	34207717	rs11661986	A	G	0.1491	0.9974	0.267	0.059361	6.85747e-06
chr18	34149853	34249853	100000	rs76963653	34199853	5.03242e-07	34207906	34207907	rs11662615	T	C	0.1576	0.9989	0.2551	0.058173	1.16228e-05
chr18	34149853	34249853	100000	rs76963653	34199853	5.03242e-07	34207937	34207938	rs11662665	T	G	0.1352	0.9911	0.2746	0.062549	1.13352e-05
chr18	34149853	34249853	100000	rs76963653	34199853	5.03242e-07	34209049	34209050	rs78120969	C	G	0.1645	0.996	0.2364	0.057686	4.16319e-05
chr18	34149853	34249853	100000	rs76963653	34199853	5.03242e-07	34210668	34210669	rs11664734	T	G	0.149	0.9966	0.2676	0.059396	6.62529e-06
chr18	34149853	34249853	100000	rs76963653	34199853	5.03242e-07	34211363	34211364	rs8083846	T	C	0.1491	0.9973	0.2669	0.059361	6.89171e-06
chr18	34149853	34249853	100000	rs76963653	34199853	5.03242e-07	34211812	34211813	rs8084815	C	G	0.1808	1	0.258	0.055685	3.58821e-06
chr18	34149853	34249853	100000	rs76963653	34199853	5.03242e-07	34211854	34211855	rs8084477	G	A	0.1735	0.9981	0.2263	0.056679	6.51342e-05
chr18	34149853	34249853	100000	rs76963653	34199853	5.03242e-07	34212097	34212098	rs74818539	G	T	0.1649	0.9967	0.2352	0.057645	4.49942e-05
chr18	34149853	34249853	100000	rs76963653	34199853	5.03242e-07	34212264	34212265	rs75323193	G	T	0.1649	0.9968	0.2351	0.057647	4.54191e-05
chr18	34149853	34249853	100000	rs76963653	34199853	5.03242e-07	34213288	34213289	rs79603670	G	A	0.1647	0.9984	0.2335	0.05764	5.08813e-05
chr18	34149853	34249853	100000	rs76963653	34199853	5.03242e-07	34213508	34213509	rs74583186	A	G	0.166	0.9981	0.2346	0.057469	4.44689e-05
chr18	34149853	34249853	100000	rs76963653	34199853	5.03242e-07	34215204	34215205	rs8085903	T	C	0.1756	0.998	0.2211	0.056425	8.93872e-05
chr18	34149853	34249853	100000	rs76963653	34199853	5.03242e-07	34215401	34215402	rs8086052	G	A	0.1734	0.9976	0.2269	0.056677	6.23857e-05
chr18	34149853	34249853	100000	rs76963653	34199853	5.03242e-07	34215504	34215505	rs76682740	C	G	0.1507	0.9916	0.237	0.060458	8.82739e-05
chr18	34149853	34249853	100000	rs76963653	34199853	5.03242e-07	34216403	34216404	rs1565976	G	A	0.1674	1	-0.2454	0.057437	1.93374e-05
chr18	34149853	34249853	100000	rs76963653	34199853	5.03242e-07	34216503	34216504	rs11660710	G	A	0.1522	1	0.2621	0.058926	8.66911e-06
chr18	34149853	34249853	100000	rs76963653	34199853	5.03242e-07	34216758	34216759	rs2957175	A	G	0.1599	0.9955	-0.2572	0.059105	1.34806e-05
chr18	34149853	34249853	100000	rs76963653	34199853	5.03242e-07	34217678	34217679	rs75162490	C	G	0.1415	0.9923	0.2676	0.061251	1.24769e-05
chr18	34149853	34249853	100000	rs76963653	34199853	5.03242e-07	34217709	34217710	rs2848921	T	C	0.1636	0.9966	-0.257	0.057888	8.99928e-06
chr18	34149853	34249853	100000	rs76963653	34199853	5.03242e-07	34217752	34217753	rs2644258	T	C	0.1636	0.9966	-0.2571	0.057898	8.98271e-06
chr18	34149853	34249853	100000	rs76963653	34199853	5.03242e-07	34218536	34218537	rs990462	A	G	0.1634	1	-0.2562	0.058029	1.00749e-05
chr18	34149853	34249853	100000	rs76963653	34199853	5.03242e-07	34218752	34218753	rs7228184	T	G	0.1481	0.9941	0.2717	0.059793	5.50557e-06
chr18	34149853	34249853	100000	rs76963653	34199853	5.03242e-07	34218864	34218865	rs7228089	A	C	0.1544	0.9731	0.2637	0.059816	1.04233e-05
chr18	34149853	34249853	100000	rs76963653	34199853	5.03242e-07	34228055	34228056	rs79377965	T	C	0.1326	0.9247	0.3043	0.065447	3.31396e-06
chr18	34149853	34249853	100000	rs76963653	34199853	5.03242e-07	34232656	34232657	rs72895597	A	G	0.1778	0.921	0.2599	0.059469	1.24057e-05
chr9	111887396	111987396	100000	rs139223857	111937396	6.87345e-07	111937000	111937001	rs10816774	A	G	0.1805	0.8822	0.2538	0.059865	2.24545e-05
chr9	111887396	111987396	100000	rs139223857	111937396	6.87345e-07	111937396	111937397	rs139223857	A	G	0.0131	0.806	1.1226	0.2261	6.87345e-07
chr1	216782875	216882875	100000	rs1856521	216832875	7.00208e-07	216828823	216828824	rs730968	C	T	0.1396	0.9811	-0.2894	0.062761	4.00299e-06
chr1	216782875	216882875	100000	rs1856521	216832875	7.00208e-07	216831895	216831896	rs1948639	C	G	0.1077	0.9757	-0.3223	0.072316	8.32992e-06
chr1	216782875	216882875	100000	rs1856521	216832875	7.00208e-07	216832875	216832876	rs1856521	T	C	0.1259	0.9793	-0.327	0.065902	7.00208e-07
chr1	216782875	216882875	100000	rs1856521	216832875	7.00208e-07	216833925	216833926	rs1339344	T	G	0.1153	0.9769	-0.3373	0.069788	1.34249e-06
chr1	216782875	216882875	100000	rs1856521	216832875	7.00208e-07	216836050	216836051	rs10746365	G	C	0.1112	1	-0.3213	0.071151	6.29799e-06
chr1	216782875	216882875	100000	rs1856521	216832875	7.00208e-07	216872177	216872178	rs2789725	T	G	0.1295	0.9954	-0.2699	0.067079	5.7453e-05
chr1	216782875	216882875	100000	rs1856521	216832875	7.00208e-07	216872460	216872461	rs2820883	A	C	0.1433	1	-0.2624	0.06272	2.86316e-05
chr10	36301772	36358545	56773	rs73258893	36308545	7.53447e-07	36308545	36308546	rs73258893	T	C	0.0278	0.9159	-0.684	0.138264	7.53447e-07
chr13	58066056	58166056	100000	rs354797	58116056	7.65109e-07	58116056	58116057	rs354797	T	A	0.0591	0.9456	0.4447	0.089956	7.65109e-07
chr13	58066056	58166056	100000	rs354797	58116056	7.65109e-07	58144449	58144450	rs354781	G	A	0.0729	0.9968	0.3263	0.080568	5.11851e-05
chr13	58066056	58166056	100000	rs354797	58116056	7.65109e-07	58145581	58145582	rs354780	T	C	0.0674	0.9936	0.3986	0.083249	1.68434e-06
chr13	58066056	58166056	100000	rs354797	58116056	7.65109e-07	58151523	58151524	rs354773	T	C	0.0671	0.9983	0.3989	0.083198	1.63219e-06
chr13	58066056	58166056	100000	rs354797	58116056	7.65109e-07	58152514	58152515	rs189561	C	T	0.0675	0.9964	0.3987	0.083059	1.58394e-06
chr13	58066056	58166056	100000	rs354797	58116056	7.65109e-07	58158126	58158127	rs354772	G	A	0.0728	1	0.3281	0.080509	4.59918e-05
chr1	109752642	109852642	100000	rs112172017	109802642	7.72558e-07	109790285	109790286	rs74113799	T	C	0.0566	0.8027	0.4483	0.106285	2.4621e-05
chr1	109752642	109852642	100000	rs112172017	109802642	7.72558e-07	109791555	109791556	rs434524	C	T	0.0604	0.8077	-0.4239	0.102591	3.59929e-05
chr1	109752642	109852642	100000	rs112172017	109802642	7.72558e-07	109794251	109794252	rs454107	T	C	0.061	0.8101	-0.4136	0.101668	4.74231e-05
chr1	109752642	109852642	100000	rs112172017	109802642	7.72558e-07	109795025	109795026	rs413380	T	C	0.0604	0.8119	-0.4131	0.102062	5.16737e-05
chr1	109752642	109852642	100000	rs112172017	109802642	7.72558e-07	109795607	109795608	rs437444	T	C	0.0532	0.8213	-0.4589	0.109146	2.61759e-05
chr1	109752642	109852642	100000	rs112172017	109802642	7.72558e-07	109798913	109798914	rs6680227	A	G	0.0346	0.815	0.5395	0.134391	5.95707e-05
chr1	109752642	109852642	100000	rs112172017	109802642	7.72558e-07	109802642	109802643	rs112172017	A	G	0.062	0.8017	0.49	0.099148	7.72558e-07
chr10	72994738	73094738	100000	rs13376755	73044738	7.74633e-07	73044738	73044739	rs13376755	T	C	0.0146	0.9145	-0.9603	0.194325	7.74633e-07
chr10	72994738	73094738	100000	rs13376755	73044738	7.74633e-07	73051439	73051440	rs10509332	A	G	0.0145	0.8731	-0.9277	0.198049	2.80815e-06
chr1	209601952	209701952	100000	rs185413806	209651952	8.14894e-07	209625573	209625574	rs11119278	G	T	0.3986	0.9509	0.19	0.045915	3.49334e-05
chr1	209601952	209701952	100000	rs185413806	209651952	8.14894e-07	209651952	209651953	rs185413806	A	G	0.0153	0.9197	-0.8658	0.17556	8.14894e-07
chr10	36201771	36301771	100000	rs112371097	36251771	9.71393e-07	36221610	36221611	rs116021238	A	T	0.0268	0.8829	-0.591	0.144573	4.34733e-05
chr10	36201771	36301771	100000	rs112371097	36251771	9.71393e-07	36247144	36247145	rs77937351	C	T	0.0288	0.9135	-0.66	0.135926	1.20089e-06
chr10	36201771	36301771	100000	rs112371097	36251771	9.71393e-07	36251771	36251772	rs112371097	T	A	0.0285	0.9215	-0.6665	0.136098	9.71393e-07
chr5	4601131	4701131	100000	rs28378362	4651131	1.02153e-06	4648931	4648932	rs6879780	T	C	0.1078	0.9982	-0.3138	0.07086	9.4937e-06
chr5	4601131	4701131	100000	rs28378362	4651131	1.02153e-06	4649251	4649252	rs868647	A	G	0.1076	1	-0.3134	0.070896	9.86447e-06
chr5	4601131	4701131	100000	rs28378362	4651131	1.02153e-06	4650140	4650141	rs6884489	C	G	0.1086	0.9953	-0.3191	0.070867	6.71069e-06
chr5	4601131	4701131	100000	rs28378362	4651131	1.02153e-06	4650275	4650276	rs6874821	C	T	0.1152	1	-0.2901	0.068813	2.48829e-05
chr5	4601131	4701131	100000	rs28378362	4651131	1.02153e-06	4650836	4650837	rs11134062	G	A	0.1089	0.9931	-0.3192	0.070835	6.59983e-06
chr5	4601131	4701131	100000	rs28378362	4651131	1.02153e-06	4651131	4651132	rs28378362	C	T	0.1043	0.9771	-0.3555	0.072746	1.02153e-06
chr5	4601131	4701131	100000	rs28378362	4651131	1.02153e-06	4651631	4651632	rs16873742	G	T	0.1092	0.9901	-0.3185	0.070837	6.91358e-06
chr5	4601131	4701131	100000	rs28378362	4651131	1.02153e-06	4651644	4651645	rs16873743	G	A	0.1097	0.9893	-0.3176	0.0707	7.03341e-06
chr1	208037491	208137491	100000	rs143012552	208087491	1.14825e-06	208063357	208063358	rs78339572	G	A	0.0124	0.8168	1.0379	0.214973	1.37917e-06
chr1	208037491	208137491	100000	rs143012552	208087491	1.14825e-06	208087491	208087492	rs143012552	A	T	0.013	0.9992	0.927	0.190565	1.14825e-06
chr1	208037491	208137491	100000	rs143012552	208087491	1.14825e-06	208087899	208087900	rs76643201	G	T	0.0201	0.9902	0.6296	0.155509	5.15603e-05
chr1	208037491	208137491	100000	rs143012552	208087491	1.14825e-06	208090205	208090206	rs151224069	G	A	0.013	0.9992	0.9269	0.190565	1.15054e-06
chr1	208037491	208137491	100000	rs143012552	208087491	1.14825e-06	208092883	208092884	rs139823717	C	A	0.013	0.999	0.9268	0.190566	1.15352e-06
chr1	208037491	208137491	100000	rs143012552	208087491	1.14825e-06	208094335	208094336	rs76117422	T	C	0.0202	0.9906	0.6184	0.155006	6.62635e-05
chr1	208037491	208137491	100000	rs143012552	208087491	1.14825e-06	208095752	208095753	rs113944867	G	C	0.013	0.9996	0.9276	0.190562	1.1275e-06
chr1	208037491	208137491	100000	rs143012552	208087491	1.14825e-06	208099844	208099845	rs113980696	C	T	0.0129	1	0.9275	0.190561	1.13294e-06
chr1	208037491	208137491	100000	rs143012552	208087491	1.14825e-06	208106403	208106404	rs111965266	G	A	0.0129	1	0.9275	0.190561	1.13294e-06
chr1	208037491	208137491	100000	rs143012552	208087491	1.14825e-06	208107619	208107620	rs115786088	G	T	0.0171	0.9917	0.7011	0.164715	2.07986e-05
chr1	208037491	208137491	100000	rs143012552	208087491	1.14825e-06	208110789	208110790	rs192014352	A	T	0.0129	1	0.9275	0.190561	1.13294e-06
chr1	208037491	208137491	100000	rs143012552	208087491	1.14825e-06	208111550	208111551	rs142235438	A	G	0.0129	1	0.9275	0.190561	1.13294e-06
chr1	208037491	208137491	100000	rs143012552	208087491	1.14825e-06	208115342	208115343	rs148915016	A	C	0.0129	1	0.9275	0.190561	1.13294e-06
chr1	208037491	208137491	100000	rs143012552	208087491	1.14825e-06	208116559	208116560	rs138376448	T	C	0.0141	0.973	0.9026	0.184602	1.01143e-06
chr1	208037491	208137491	100000	rs143012552	208087491	1.14825e-06	208117052	208117053	rs184786967	G	C	0.0129	1	0.9275	0.190561	1.13294e-06
chr1	208037491	208137491	100000	rs143012552	208087491	1.14825e-06	208117990	208117991	rs147274753	T	A	0.013	0.9991	0.928	0.190561	1.11735e-06
chr1	208037491	208137491	100000	rs143012552	208087491	1.14825e-06	208122949	208122950	rs113050740	C	T	0.0129	1	0.9275	0.190561	1.13294e-06
chr1	208037491	208137491	100000	rs143012552	208087491	1.14825e-06	208123304	208123305	rs139660617	G	T	0.0129	1	0.9275	0.190561	1.13294e-06
chr1	208037491	208137491	100000	rs143012552	208087491	1.14825e-06	208124838	208124839	rs115271888	G	T	0.0161	1	0.863	0.174304	7.38396e-07
chr1	208037491	208137491	100000	rs143012552	208087491	1.14825e-06	208124989	208124990	rs79714696	A	C	0.0161	1	0.863	0.174304	7.38396e-07
chr1	208037491	208137491	100000	rs143012552	208087491	1.14825e-06	208125092	208125093	rs78552276	T	C	0.0161	1	0.863	0.174304	7.38396e-07
chr1	208037491	208137491	100000	rs143012552	208087491	1.14825e-06	208125641	208125642	rs149508145	C	T	0.0161	1	0.863	0.174304	7.38396e-07
chr1	208037491	208137491	100000	rs143012552	208087491	1.14825e-06	208126110	208126111	rs75938282	A	G	0.0161	1	0.863	0.174304	7.38396e-07
chr1	208037491	208137491	100000	rs143012552	208087491	1.14825e-06	208126331	208126332	rs115633994	T	A	0.0161	1	0.863	0.174304	7.38396e-07
chr1	208037491	208137491	100000	rs143012552	208087491	1.14825e-06	208127448	208127449	rs80077291	G	C	0.0161	1	0.863	0.174304	7.38396e-07
chr1	208037491	208137491	100000	rs143012552	208087491	1.14825e-06	208128485	208128486	rs77894533	A	G	0.0161	1	0.863	0.174304	7.38396e-07
chr1	208037491	208137491	100000	rs143012552	208087491	1.14825e-06	208129704	208129705	rs78535825	T	C	0.0161	1	0.863	0.174304	7.38396e-07
chr1	208037491	208137491	100000	rs143012552	208087491	1.14825e-06	208130283	208130284	rs79792093	G	C	0.0161	1	0.863	0.174304	7.38396e-07
chr1	208037491	208137491	100000	rs143012552	208087491	1.14825e-06	208130892	208130893	rs113102921	C	T	0.0161	1	0.863	0.174304	7.38396e-07
chr1	208037491	208137491	100000	rs143012552	208087491	1.14825e-06	208131952	208131953	rs79385416	A	G	0.016	0.9984	0.8659	0.174584	7.05912e-07
chr1	208037491	208137491	100000	rs143012552	208087491	1.14825e-06	208132434	208132435	rs6668621	C	A	0.0269	0.8467	0.6596	0.140931	2.86373e-06
chr1	208037491	208137491	100000	rs143012552	208087491	1.14825e-06	208132684	208132685	rs115541774	T	C	0.0204	0.8681	0.7958	0.163763	1.17652e-06
chr1	208037491	208137491	100000	rs143012552	208087491	1.14825e-06	208134507	208134508	rs115183037	C	T	0.016	0.994	0.8732	0.175366	6.37529e-07
chr1	208037491	208137491	100000	rs143012552	208087491	1.14825e-06	208135686	208135687	rs114281981	G	A	0.0163	0.9857	0.8495	0.174376	1.10539e-06
chr1	208037491	208137491	100000	rs143012552	208087491	1.14825e-06	208136252	208136253	rs75365523	T	C	0.0159	0.9913	0.8778	0.175843	5.9858e-07
chr1	208037491	208137491	100000	rs143012552	208087491	1.14825e-06	208136595	208136596	rs78395001	T	C	0.0159	0.9908	0.8788	0.175925	5.87054e-07
chr7	86312965	86412965	100000	rs118151746	86362965	1.16972e-06	86354885	86354886	rs117260604	T	C	0.0167	0.9119	-0.8761	0.18051	1.21401e-06
chr7	86312965	86412965	100000	rs118151746	86362965	1.16972e-06	86362965	86362966	rs118151746	A	G	0.0167	0.9118	-0.8772	0.180468	1.16972e-06
chr11	99983287	100068283	84996	rs17093379	100018283	1.24122e-06	100018283	100018284	rs17093379	A	G	0.0198	0.9006	-0.8013	0.165258	1.24122e-06
chr3	184391729	184491729	100000	rs9852059	184441729	1.25993e-06	184440733	184440734	rs9846823	G	A	0.2495	0.9248	0.2317	0.052717	1.10431e-05
chr3	184391729	184491729	100000	rs9852059	184441729	1.25993e-06	184440919	184440920	rs9813291	G	C	0.2117	0.9423	0.2619	0.055644	2.52062e-06
chr3	184391729	184491729	100000	rs9852059	184441729	1.25993e-06	184441729	184441730	rs9852059	C	A	0.2121	0.9517	0.2685	0.05541	1.25993e-06
chr3	184391729	184491729	100000	rs9852059	184441729	1.25993e-06	184445176	184445177	rs9844413	C	A	0.2013	0.968	0.24	0.056123	1.90087e-05
chr3	184391729	184491729	100000	rs9852059	184441729	1.25993e-06	184446624	184446625	rs13063088	G	A	0.2065	0.969	0.2229	0.055077	5.19519e-05
chr3	184391729	184491729	100000	rs9852059	184441729	1.25993e-06	184449627	184449628	rs13081590	A	G	0.1996	0.9832	0.2387	0.055616	1.77461e-05
chr3	184391729	184491729	100000	rs9852059	184441729	1.25993e-06	184450185	184450186	rs9290798	G	A	0.202	0.9796	0.2426	0.055782	1.36631e-05
chr3	184391729	184491729	100000	rs9852059	184441729	1.25993e-06	184452667	184452668	rs9844959	T	C	0.1966	0.9871	0.2355	0.055824	2.46092e-05
chr3	184391729	184491729	100000	rs9852059	184441729	1.25993e-06	184454082	184454083	rs9854547	G	C	0.1961	0.9914	0.2341	0.055758	2.68335e-05
chr3	184391729	184491729	100000	rs9852059	184441729	1.25993e-06	184454725	184454726	rs9855593	T	C	0.1959	0.993	0.2335	0.055734	2.78709e-05
chr3	184391729	184491729	100000	rs9852059	184441729	1.25993e-06	184456859	184456860	rs747878	A	G	0.1946	1	0.2211	0.056133	8.20197e-05
chr3	184391729	184491729	100000	rs9852059	184441729	1.25993e-06	184464022	184464023	rs12696537	G	C	0.2486	0.8765	0.2117	0.054135	9.22112e-05
chr3	184391729	184491729	100000	rs9852059	184441729	1.25993e-06	184464708	184464709	rs12497589	A	G	0.2421	0.8921	0.2219	0.054206	4.25569e-05
chr3	184391729	184491729	100000	rs9852059	184441729	1.25993e-06	184465123	184465124	rs73189867	A	G	0.2428	0.8929	0.2217	0.054091	4.17002e-05
chr10	36824380	36924380	100000	rs11010720	36874380	1.33216e-06	36828409	36828410	rs10508848	G	A	0.0665	0.9104	-0.3737	0.092412	5.26557e-05
chr10	36824380	36924380	100000	rs11010720	36874380	1.33216e-06	36831046	36831047	rs11010699	G	T	0.0666	0.9104	-0.3735	0.092406	5.31122e-05
chr10	36824380	36924380	100000	rs11010720	36874380	1.33216e-06	36845579	36845580	rs12241313	T	C	0.0298	0.9267	-0.6568	0.137289	1.71632e-06
chr10	36824380	36924380	100000	rs11010720	36874380	1.33216e-06	36854526	36854527	rs11010705	A	C	0.0308	0.9527	-0.6356	0.133373	1.88334e-06
chr10	36824380	36924380	100000	rs11010720	36874380	1.33216e-06	36858130	36858131	rs11010708	T	C	0.0296	0.9126	-0.6443	0.138037	3.04692e-06
chr10	36824380	36924380	100000	rs11010720	36874380	1.33216e-06	36862981	36862982	rs12267404	T	C	0.0309	0.9558	-0.6314	0.132866	2.01203e-06
chr10	36824380	36924380	100000	rs11010720	36874380	1.33216e-06	36874380	36874381	rs11010720	T	C	0.0278	0.9497	-0.6753	0.139679	1.33216e-06
chr10	36824380	36924380	100000	rs11010720	36874380	1.33216e-06	36883952	36883953	rs11010722	T	C	0.0269	0.9186	-0.7	0.144882	1.35259e-06
chr10	36824380	36924380	100000	rs11010720	36874380	1.33216e-06	36884137	36884138	rs11010723	T	G	0.0269	0.9185	-0.7001	0.144901	1.35412e-06
chr22	27394881	27494881	100000	rs2007727	27444881	1.346e-06	27442332	27442333	rs713699	T	G	0.4236	0.9959	0.208	0.043869	2.11968e-06
chr22	27394881	27494881	100000	rs2007727	27444881	1.346e-06	27443067	27443068	rs2331364	G	A	0.4453	0.9968	0.1768	0.04378	5.36006e-05
chr22	27394881	27494881	100000	rs2007727	27444881	1.346e-06	27443483	27443484	rs713706	C	T	0.4399	0.9977	0.1748	0.04388	6.80992e-05
chr22	27394881	27494881	100000	rs2007727	27444881	1.346e-06	27444881	27444882	rs2007727	T	C	0.4308	1	0.2093	0.043318	1.346e-06
chr22	27394881	27494881	100000	rs2007727	27444881	1.346e-06	27445436	27445437	rs738161	C	A	0.4219	1	0.1939	0.044029	1.06863e-05
chr7	115922608	116022608	100000	rs140013988	115972608	1.36264e-06	115972608	115972609	rs140013988	T	C	0.0126	0.8404	1.0547	0.218355	1.36264e-06
chr1	24395744	24495744	100000	rs140848946	24445744	1.37388e-06	24426876	24426877	rs78827286	C	G	0.0655	0.8765	-0.4055	0.095885	2.34493e-05
chr1	24395744	24495744	100000	rs140848946	24445744	1.37388e-06	24427656	24427657	rs115075359	T	G	0.0658	0.8796	-0.4075	0.095521	1.98674e-05
chr1	24395744	24495744	100000	rs140848946	24445744	1.37388e-06	24429759	24429760	rs17256848	G	A	0.0654	0.881	-0.4062	0.095771	2.22243e-05
chr1	24395744	24495744	100000	rs140848946	24445744	1.37388e-06	24430319	24430320	rs6674939	C	A	0.0674	0.8693	-0.4232	0.09494	8.31004e-06
chr1	24395744	24495744	100000	rs140848946	24445744	1.37388e-06	24430825	24430826	rs77013626	G	A	0.0929	0.8379	-0.3323	0.082371	5.46787e-05
chr1	24395744	24495744	100000	rs140848946	24445744	1.37388e-06	24431877	24431878	rs35570178	A	G	0.0929	0.839	-0.3336	0.082279	5.02195e-05
chr1	24395744	24495744	100000	rs140848946	24445744	1.37388e-06	24441078	24441079	rs187185633	G	C	0.0813	0.8808	-0.3618	0.085891	2.52213e-05
chr1	24395744	24495744	100000	rs140848946	24445744	1.37388e-06	24441536	24441537	rs116532199	A	G	0.0835	0.8739	-0.3771	0.085167	9.53892e-06
chr1	24395744	24495744	100000	rs140848946	24445744	1.37388e-06	24441722	24441723	rs139313763	G	A	0.0835	0.8742	-0.3771	0.085148	9.48939e-06
chr1	24395744	24495744	100000	rs140848946	24445744	1.37388e-06	24441742	24441743	rs112209128	T	C	0.0908	0.8761	-0.3284	0.082261	6.54352e-05
chr1	24395744	24495744	100000	rs140848946	24445744	1.37388e-06	24441746	24441747	rs146029044	T	C	0.0835	0.8743	-0.3771	0.085146	9.46665e-06
chr1	24395744	24495744	100000	rs140848946	24445744	1.37388e-06	24441981	24441982	rs115594497	C	G	0.0817	0.8391	-0.3864	0.087136	9.24198e-06
chr1	24395744	24495744	100000	rs140848946	24445744	1.37388e-06	24442480	24442481	rs4420033	A	G	0.0835	0.8761	-0.3775	0.085085	9.10871e-06
chr1	24395744	24495744	100000	rs140848946	24445744	1.37388e-06	24442916	24442917	rs115427777	C	T	0.0835	0.8772	-0.3777	0.085047	8.95815e-06
chr1	24395744	24495744	100000	rs140848946	24445744	1.37388e-06	24442930	24442931	rs116069325	C	G	0.0809	0.8858	-0.393	0.085741	4.55821e-06
chr1	24395744	24495744	100000	rs140848946	24445744	1.37388e-06	24442967	24442968	rs137967565	T	C	0.0809	0.8859	-0.393	0.085734	4.55878e-06
chr1	24395744	24495744	100000	rs140848946	24445744	1.37388e-06	24443171	24443172	rs115624069	T	A	0.0835	0.8777	-0.3776	0.085016	8.93159e-06
chr1	24395744	24495744	100000	rs140848946	24445744	1.37388e-06	24443986	24443987	rs114934966	C	A	0.081	0.8918	-0.3914	0.085794	5.0706e-06
chr1	24395744	24495744	100000	rs140848946	24445744	1.37388e-06	24445744	24445745	rs140848946	G	A	0.0728	0.8724	-0.437	0.090495	1.37388e-06
chr1	24395744	24495744	100000	rs140848946	24445744	1.37388e-06	24446035	24446036	rs115289036	G	A	0.0752	0.913	-0.3814	0.088236	1.54526e-05
chr1	24395744	24495744	100000	rs140848946	24445744	1.37388e-06	24446884	24446885	rs114774887	C	T	0.0617	0.9274	-0.4224	0.096074	1.09732e-05
chr10	44368636	44468636	100000	rs112634534	44418636	1.44132e-06	44418636	44418637	rs112634534	G	A	0.0183	0.9629	-0.7685	0.159457	1.44132e-06
chr10	32727457	32827457	100000	rs147059570	32777457	1.63538e-06	32777457	32777458	rs147059570	T	C	0.019	0.9853	-0.7612	0.158782	1.63538e-06
chr10	32727457	32827457	100000	rs147059570	32777457	1.63538e-06	32805405	32805406	rs150351892	T	G	0.019	0.9865	-0.7594	0.158729	1.71826e-06
chr10	32727457	32827457	100000	rs147059570	32777457	1.63538e-06	32808917	32808918	rs75472987	C	G	0.0211	0.9884	-0.6088	0.150833	5.43645e-05
chr10	32727457	32827457	100000	rs147059570	32777457	1.63538e-06	32813359	32813360	rs116672755	G	C	0.0211	0.9882	-0.609	0.150847	5.4099e-05
chr13	58166057	58216791	50734	rs354770	58166791	1.64575e-06	58166791	58166792	rs354770	T	C	0.0667	0.9947	0.4013	0.083735	1.64575e-06
chr13	58166057	58216791	50734	rs354770	58166791	1.64575e-06	58174677	58174678	rs2441681	C	T	0.0735	0.986	0.3182	0.081624	9.67511e-05
chr13	58166057	58216791	50734	rs354770	58166791	1.64575e-06	58176898	58176899	rs2807629	T	G	0.0666	0.9894	0.3979	0.084107	2.23932e-06
chr13	58166057	58216791	50734	rs354770	58166791	1.64575e-06	58180278	58180279	rs2592872	A	G	0.0718	0.9882	0.3264	0.08172	6.49049e-05
chr13	58166057	58216791	50734	rs354770	58166791	1.64575e-06	58190544	58190545	rs2592876	T	A	0.0656	0.9841	0.3967	0.08488	2.9532e-06
chr13	58166057	58216791	50734	rs354770	58166791	1.64575e-06	58198443	58198444	rs2807623	A	C	0.0657	0.9805	0.3868	0.085119	5.50325e-06
chr10	127776272	127876272	100000	rs78253196	127826272	1.67078e-06	127826272	127826273	rs78253196	T	C	0.0184	0.8533	0.8391	0.175187	1.67078e-06
chr2	52683371	52783371	100000	rs78852561	52733371	1.69087e-06	52709847	52709848	rs77296823	G	C	0.0162	0.9805	0.8607	0.18527	3.39e-06
chr2	52683371	52783371	100000	rs78852561	52733371	1.69087e-06	52733371	52733372	rs78852561	C	T	0.0156	0.9819	0.9089	0.189862	1.69087e-06
chr1	99741692	99841692	100000	rs75308355	99791692	1.72799e-06	99762060	99762061	rs2219257	T	C	0.0603	1	0.3757	0.090226	3.12387e-05
chr1	99741692	99841692	100000	rs75308355	99791692	1.72799e-06	99764403	99764404	rs41285708	C	T	0.06	0.9945	0.399	0.090709	1.0894e-05
chr1	99741692	99841692	100000	rs75308355	99791692	1.72799e-06	99775343	99775344	rs78472837	T	C	0.0555	0.9797	0.3924	0.093773	2.85373e-05
chr1	99741692	99841692	100000	rs75308355	99791692	1.72799e-06	99791692	99791693	rs75308355	G	A	0.0501	0.9121	0.4867	0.10176	1.72799e-06
chr2	234823669	234923669	100000	rs10490015	234873669	1.77804e-06	234873435	234873436	rs28902176	T	G	0.0261	0.9612	0.6343	0.144335	1.11004e-05
chr2	234823669	234923669	100000	rs10490015	234873669	1.77804e-06	234873669	234873670	rs10490015	G	C	0.0272	1	0.6548	0.137069	1.77804e-06
chr7	86490334	86590334	100000	rs191437154	86540334	1.85134e-06	86501042	86501043	rs148392093	A	G	0.0145	0.9573	-0.8427	0.190035	9.2415e-06
chr7	86490334	86590334	100000	rs191437154	86540334	1.85134e-06	86540334	86540335	rs191437154	C	T	0.0124	0.9836	-0.9729	0.204002	1.85134e-06
chr7	86490334	86590334	100000	rs191437154	86540334	1.85134e-06	86567292	86567293	rs117443186	A	G	0.0149	0.9557	-0.8053	0.186782	1.61994e-05
chr12	3265289	3365289	100000	rs74517989	3315289	1.97201e-06	3300653	3300654	rs115024957	A	C	0.0113	0.9523	1.0012	0.214272	2.97152e-06
chr12	3265289	3365289	100000	rs74517989	3315289	1.97201e-06	3315289	3315290	rs74517989	T	C	0.0108	0.9612	1.0418	0.219039	1.97201e-06
chr12	3265289	3365289	100000	rs74517989	3315289	1.97201e-06	3323848	3323849	rs78611192	A	G	0.0101	0.8874	0.9634	0.23364	3.73298e-05
chr16	7040759	7140759	100000	rs34505826	7090759	2.20692e-06	7053852	7053853	rs8054753	G	A	0.1479	0.8807	0.2636	0.063759	3.56124e-05
chr16	7040759	7140759	100000	rs34505826	7090759	2.20692e-06	7055336	7055337	rs13338838	G	C	0.132	0.9309	0.2724	0.064775	2.61598e-05
chr16	7040759	7140759	100000	rs34505826	7090759	2.20692e-06	7055499	7055500	rs7202214	A	G	0.172	0.9285	0.2418	0.057745	2.8139e-05
chr16	7040759	7140759	100000	rs34505826	7090759	2.20692e-06	7056713	7056714	rs8049670	A	G	0.1749	0.9379	0.2357	0.056923	3.45403e-05
chr16	7040759	7140759	100000	rs34505826	7090759	2.20692e-06	7056799	7056800	rs28571727	C	A	0.1563	0.9379	0.2506	0.059936	2.90256e-05
chr16	7040759	7140759	100000	rs34505826	7090759	2.20692e-06	7056817	7056818	rs28719484	G	A	0.1322	0.9395	0.2674	0.064456	3.35706e-05
chr16	7040759	7140759	100000	rs34505826	7090759	2.20692e-06	7057617	7057618	rs66469366	G	A	0.1474	0.94	0.256	0.061834	3.46069e-05
chr16	7040759	7140759	100000	rs34505826	7090759	2.20692e-06	7061768	7061769	rs13332883	T	C	0.1505	0.9825	0.2328	0.059681	9.57102e-05
chr16	7040759	7140759	100000	rs34505826	7090759	2.20692e-06	7063858	7063859	rs73536817	G	A	0.1348	0.9761	0.2446	0.062806	9.82013e-05
chr16	7040759	7140759	100000	rs34505826	7090759	2.20692e-06	7068605	7068606	rs4580178	G	A	0.3308	0.9961	0.1916	0.045527	2.56791e-05
chr16	7040759	7140759	100000	rs34505826	7090759	2.20692e-06	7078943	7078944	rs57332013	G	T	0.1422	0.9862	0.2605	0.061726	2.4394e-05
chr16	7040759	7140759	100000	rs34505826	7090759	2.20692e-06	7078966	7078967	rs59436600	A	T	0.1422	0.9862	0.2605	0.061727	2.43908e-05
chr16	7040759	7140759	100000	rs34505826	7090759	2.20692e-06	7079305	7079306	rs76857664	C	T	0.1586	0.9019	0.2458	0.06203	7.41424e-05
chr16	7040759	7140759	100000	rs34505826	7090759	2.20692e-06	7079644	7079645	rs2067631	C	G	0.1414	0.9893	0.263	0.061803	2.09209e-05
chr16	7040759	7140759	100000	rs34505826	7090759	2.20692e-06	7079700	7079701	rs2067630	C	T	0.1381	0.9765	0.2742	0.063048	1.37159e-05
chr16	7040759	7140759	100000	rs34505826	7090759	2.20692e-06	7079761	7079762	rs2067629	G	A	0.1414	0.9894	0.2631	0.061812	2.08e-05
chr16	7040759	7140759	100000	rs34505826	7090759	2.20692e-06	7080205	7080206	rs8062423	C	G	0.1392	0.9873	0.275	0.062496	1.08268e-05
chr16	7040759	7140759	100000	rs34505826	7090759	2.20692e-06	7080365	7080366	rs8062774	T	G	0.1411	0.9903	0.2637	0.061865	2.01448e-05
chr16	7040759	7140759	100000	rs34505826	7090759	2.20692e-06	7080589	7080590	rs8043616	G	C	0.1574	0.9928	0.2652	0.058737	6.35313e-06
chr16	7040759	7140759	100000	rs34505826	7090759	2.20692e-06	7080630	7080631	rs35869092	A	C	0.1306	0.9878	0.2516	0.064603	9.82982e-05
chr16	7040759	7140759	100000	rs34505826	7090759	2.20692e-06	7081032	7081033	rs11639826	G	A	0.1594	0.9949	0.2597	0.057976	7.48156e-06
chr16	7040759	7140759	100000	rs34505826	7090759	2.20692e-06	7081201	7081202	rs11645536	C	G	0.1592	0.9947	0.2596	0.058028	7.69982e-06
chr16	7040759	7140759	100000	rs34505826	7090759	2.20692e-06	7081759	7081760	rs75571666	A	G	0.1395	0.9941	0.2625	0.06218	2.43189e-05
chr16	7040759	7140759	100000	rs34505826	7090759	2.20692e-06	7081961	7081962	rs7191322	G	C	0.1576	1	0.2563	0.058179	1.05824e-05
chr16	7040759	7140759	100000	rs34505826	7090759	2.20692e-06	7082044	7082045	rs7196887	C	T	0.1576	0.9997	0.2569	0.058188	1.0101e-05
chr16	7040759	7140759	100000	rs34505826	7090759	2.20692e-06	7082144	7082145	rs7194692	A	G	0.1533	0.9956	0.2645	0.05901	7.37894e-06
chr16	7040759	7140759	100000	rs34505826	7090759	2.20692e-06	7083165	7083166	rs11648456	A	G	0.1347	0.9955	0.2714	0.063163	1.7337e-05
chr16	7040759	7140759	100000	rs34505826	7090759	2.20692e-06	7083377	7083378	rs8061492	G	A	0.1353	0.9922	0.272	0.063074	1.6121e-05
chr16	7040759	7140759	100000	rs34505826	7090759	2.20692e-06	7083432	7083433	rs8045246	A	T	0.1207	0.9241	0.2955	0.069168	1.93611e-05
chr16	7040759	7140759	100000	rs34505826	7090759	2.20692e-06	7083456	7083457	rs8059671	T	G	0.1291	0.9642	0.2891	0.065783	1.10954e-05
chr16	7040759	7140759	100000	rs34505826	7090759	2.20692e-06	7083902	7083903	rs6500899	G	C	0.1535	0.9938	0.2675	0.059024	5.8566e-06
chr16	7040759	7140759	100000	rs34505826	7090759	2.20692e-06	7084054	7084055	rs7187070	G	T	0.1536	0.9931	0.2678	0.059028	5.70953e-06
chr16	7040759	7140759	100000	rs34505826	7090759	2.20692e-06	7084489	7084490	rs8044929	T	G	0.1348	0.9955	0.2736	0.0632	1.49359e-05
chr16	7040759	7140759	100000	rs34505826	7090759	2.20692e-06	7085143	7085144	rs77097414	C	G	0.1345	0.9969	0.2756	0.063198	1.29636e-05
chr16	7040759	7140759	100000	rs34505826	7090759	2.20692e-06	7085319	7085320	rs78321949	T	G	0.1345	0.997	0.2759	0.063199	1.26816e-05
chr16	7040759	7140759	100000	rs34505826	7090759	2.20692e-06	7086553	7086554	rs35856371	C	T	0.1344	0.9985	0.2779	0.063186	1.09178e-05
chr16	7040759	7140759	100000	rs34505826	7090759	2.20692e-06	7086672	7086673	rs78851704	A	G	0.1344	0.9986	0.2781	0.063184	1.07726e-05
chr16	7040759	7140759	100000	rs34505826	7090759	2.20692e-06	7086688	7086689	rs7198757	A	G	0.1344	0.9987	0.2781	0.063184	1.07503e-05
chr16	7040759	7140759	100000	rs34505826	7090759	2.20692e-06	7086820	7086821	rs7198992	C	G	0.1344	0.9989	0.2783	0.06318	1.05833e-05
chr16	7040759	7140759	100000	rs34505826	7090759	2.20692e-06	7087533	7087534	rs6500902	G	C	0.1344	1	0.2792	0.06316	9.82929e-06
chr16	7040759	7140759	100000	rs34505826	7090759	2.20692e-06	7087754	7087755	rs7189478	C	T	0.1344	1	0.2792	0.063161	9.84165e-06
chr16	7040759	7140759	100000	rs34505826	7090759	2.20692e-06	7088143	7088144	rs7189177	A	C	0.1344	0.9996	0.2791	0.063154	9.91267e-06
chr16	7040759	7140759	100000	rs34505826	7090759	2.20692e-06	7088241	7088242	rs11645743	G	C	0.1344	0.9996	0.279	0.063153	9.94102e-06
chr16	7040759	7140759	100000	rs34505826	7090759	2.20692e-06	7088335	7088336	rs11645779	T	C	0.1407	0.9996	0.2775	0.061828	7.15873e-06
chr16	7040759	7140759	100000	rs34505826	7090759	2.20692e-06	7088340	7088341	rs11645466	A	G	0.1407	0.9996	0.2775	0.061828	7.15873e-06
chr16	7040759	7140759	100000	rs34505826	7090759	2.20692e-06	7088346	7088347	rs11645470	A	G	0.1407	0.9996	0.2775	0.061828	7.15873e-06
chr16	7040759	7140759	100000	rs34505826	7090759	2.20692e-06	7088431	7088432	rs34259345	C	T	0.1344	1	0.2792	0.063162	9.84474e-06
chr16	7040759	7140759	100000	rs34505826	7090759	2.20692e-06	7088647	7088648	rs35493709	T	A	0.1343	0.9988	0.2793	0.063193	9.91378e-06
chr16	7040759	7140759	100000	rs34505826	7090759	2.20692e-06	7088656	7088657	rs35730343	A	G	0.1406	0.9985	0.2776	0.061865	7.23285e-06
chr16	7040759	7140759	100000	rs34505826	7090759	2.20692e-06	7088716	7088717	rs34004828	G	A	0.1406	0.9988	0.2777	0.061864	7.13995e-06
chr16	7040759	7140759	100000	rs34505826	7090759	2.20692e-06	7088756	7088757	rs35974847	A	T	0.1406	0.9988	0.2777	0.061864	7.13995e-06
chr16	7040759	7140759	100000	rs34505826	7090759	2.20692e-06	7088773	7088774	rs34671969	T	A	0.1406	0.9988	0.2777	0.061864	7.13995e-06
chr16	7040759	7140759	100000	rs34505826	7090759	2.20692e-06	7088779	7088780	rs34197265	C	T	0.1406	0.9988	0.2777	0.061864	7.13995e-06
chr16	7040759	7140759	100000	rs34505826	7090759	2.20692e-06	7088887	7088888	rs34211105	C	G	0.1406	0.9999	0.2777	0.061836	7.09412e-06
chr16	7040759	7140759	100000	rs34505826	7090759	2.20692e-06	7088889	7088890	rs34971746	A	G	0.1406	0.9999	0.2777	0.061836	7.09412e-06
chr16	7040759	7140759	100000	rs34505826	7090759	2.20692e-06	7088981	7088982	rs34899746	C	T	0.1406	0.9999	0.2777	0.061836	7.09412e-06
chr16	7040759	7140759	100000	rs34505826	7090759	2.20692e-06	7089014	7089015	rs35849848	T	C	0.1316	0.9489	0.2935	0.065102	6.52883e-06
chr16	7040759	7140759	100000	rs34505826	7090759	2.20692e-06	7089090	7089091	rs78192265	C	G	0.1405	0.9991	0.2779	0.061873	7.06877e-06
chr16	7040759	7140759	100000	rs34505826	7090759	2.20692e-06	7089108	7089109	rs73541037	A	G	0.1525	0.9943	0.2755	0.059614	3.805e-06
chr16	7040759	7140759	100000	rs34505826	7090759	2.20692e-06	7089133	7089134	rs74525223	A	G	0.1405	0.9991	0.2779	0.061873	7.06877e-06
chr16	7040759	7140759	100000	rs34505826	7090759	2.20692e-06	7089165	7089166	rs79070703	T	C	0.1405	0.9991	0.2779	0.061873	7.06877e-06
chr16	7040759	7140759	100000	rs34505826	7090759	2.20692e-06	7089282	7089283	rs76709748	T	A	0.1406	0.9999	0.2777	0.061836	7.0983e-06
chr16	7040759	7140759	100000	rs34505826	7090759	2.20692e-06	7089298	7089299	rs74447335	A	G	0.1406	0.9999	0.2777	0.061837	7.09661e-06
chr16	7040759	7140759	100000	rs34505826	7090759	2.20692e-06	7089393	7089394	rs75433125	A	G	0.1406	0.9999	0.2777	0.061836	7.0983e-06
chr16	7040759	7140759	100000	rs34505826	7090759	2.20692e-06	7089445	7089446	rs76505156	A	G	0.1406	0.9999	0.2777	0.061837	7.10053e-06
chr16	7040759	7140759	100000	rs34505826	7090759	2.20692e-06	7089539	7089540	rs74820043	C	T	0.1406	0.9999	0.2777	0.061837	7.10053e-06
chr16	7040759	7140759	100000	rs34505826	7090759	2.20692e-06	7089594	7089595	rs60385830	C	T	0.1406	0.9999	0.2777	0.061837	7.10277e-06
chr16	7040759	7140759	100000	rs34505826	7090759	2.20692e-06	7089727	7089728	rs58798095	A	G	0.1406	0.9999	0.2777	0.061837	7.10277e-06
chr16	7040759	7140759	100000	rs34505826	7090759	2.20692e-06	7089869	7089870	rs61642487	A	C	0.1413	0.998	0.2776	0.061524	6.43721e-06
chr16	7040759	7140759	100000	rs34505826	7090759	2.20692e-06	7090019	7090020	rs58112354	C	T	0.1418	0.9942	0.2774	0.061865	7.32235e-06
chr16	7040759	7140759	100000	rs34505826	7090759	2.20692e-06	7090114	7090115	rs58355391	G	A	0.1406	0.9999	0.2777	0.061838	7.10988e-06
chr16	7040759	7140759	100000	rs34505826	7090759	2.20692e-06	7090308	7090309	rs75772306	T	C	0.1358	0.9701	0.2953	0.063802	3.69387e-06
chr16	7040759	7140759	100000	rs34505826	7090759	2.20692e-06	7090311	7090312	rs77612936	T	G	0.1388	0.992	0.2846	0.062588	5.43345e-06
chr16	7040759	7140759	100000	rs34505826	7090759	2.20692e-06	7090314	7090315	rs76545411	T	C	0.1388	0.992	0.2846	0.062588	5.43345e-06
chr16	7040759	7140759	100000	rs34505826	7090759	2.20692e-06	7090346	7090347	rs35396907	A	C	0.1407	0.9993	0.2777	0.061847	7.14078e-06
chr16	7040759	7140759	100000	rs34505826	7090759	2.20692e-06	7090459	7090460	rs35922715	T	C	0.1389	0.9914	0.2846	0.062597	5.45565e-06
chr16	7040759	7140759	100000	rs34505826	7090759	2.20692e-06	7090474	7090475	rs75822215	G	T	0.1389	0.9914	0.2846	0.062597	5.45565e-06
chr16	7040759	7140759	100000	rs34505826	7090759	2.20692e-06	7090481	7090482	rs78266709	G	C	0.1407	0.9993	0.2777	0.061848	7.14505e-06
chr16	7040759	7140759	100000	rs34505826	7090759	2.20692e-06	7090538	7090539	rs35113713	C	T	0.1407	0.9993	0.2777	0.061848	7.14626e-06
chr16	7040759	7140759	100000	rs34505826	7090759	2.20692e-06	7090603	7090604	rs35416841	G	C	0.1407	0.9989	0.278	0.061849	6.96127e-06
chr16	7040759	7140759	100000	rs34505826	7090759	2.20692e-06	7090700	7090701	rs35181239	A	T	0.1399	0.9985	0.2769	0.061932	7.75961e-06
chr16	7040759	7140759	100000	rs34505826	7090759	2.20692e-06	7090740	7090741	rs34729572	G	C	0.14	0.998	0.2772	0.061931	7.62609e-06
chr16	7040759	7140759	100000	rs34505826	7090759	2.20692e-06	7090759	7090760	rs34505826	A	G	0.1565	0.99	0.281	0.059359	2.20692e-06
chr16	7040759	7140759	100000	rs34505826	7090759	2.20692e-06	7090771	7090772	rs35069208	T	A	0.1399	0.9985	0.2769	0.061932	7.76205e-06
chr16	7040759	7140759	100000	rs34505826	7090759	2.20692e-06	7090784	7090785	rs35515331	C	T	0.1423	0.9936	0.281	0.061759	5.36465e-06
chr16	7040759	7140759	100000	rs34505826	7090759	2.20692e-06	7090822	7090823	rs17736464	A	G	0.1399	0.9983	0.2771	0.061936	7.70295e-06
chr16	7040759	7140759	100000	rs34505826	7090759	2.20692e-06	7090979	7090980	rs61349754	G	A	0.1391	0.9913	0.282	0.062328	6.06875e-06
chr16	7040759	7140759	100000	rs34505826	7090759	2.20692e-06	7091018	7091019	rs57835705	T	C	0.1375	0.9834	0.285	0.062792	5.65226e-06
chr16	7040759	7140759	100000	rs34505826	7090759	2.20692e-06	7091311	7091312	rs58518401	T	G	0.1406	0.9954	0.2768	0.062016	8.05198e-06
chr16	7040759	7140759	100000	rs34505826	7090759	2.20692e-06	7091313	7091314	rs59157820	C	G	0.1403	0.9974	0.2769	0.061998	7.93101e-06
chr16	7040759	7140759	100000	rs34505826	7090759	2.20692e-06	7091331	7091332	rs79848282	G	A	0.1403	0.9974	0.2769	0.061998	7.93101e-06
chr16	7040759	7140759	100000	rs34505826	7090759	2.20692e-06	7091364	7091365	rs74396760	T	C	0.1403	0.9974	0.2769	0.061998	7.93352e-06
chr16	7040759	7140759	100000	rs34505826	7090759	2.20692e-06	7091369	7091370	rs75361022	T	C	0.1403	0.9974	0.2769	0.061999	7.93537e-06
chr16	7040759	7140759	100000	rs34505826	7090759	2.20692e-06	7091412	7091413	rs76104501	C	A	0.1403	0.9977	0.2768	0.061984	7.96042e-06
chr16	7040759	7140759	100000	rs34505826	7090759	2.20692e-06	7091429	7091430	rs74494929	G	A	0.1421	0.9976	0.2776	0.061492	6.37028e-06
chr16	7040759	7140759	100000	rs34505826	7090759	2.20692e-06	7091451	7091452	rs79331492	A	T	0.1403	0.9977	0.2768	0.061984	7.96042e-06
chr16	7040759	7140759	100000	rs34505826	7090759	2.20692e-06	7091671	7091672	rs77134526	A	G	0.1406	1	0.2777	0.061831	7.06431e-06
chr16	7040759	7140759	100000	rs34505826	7090759	2.20692e-06	7091737	7091738	rs77889819	G	A	0.1406	1	0.2777	0.061831	7.06344e-06
chr16	7040759	7140759	100000	rs34505826	7090759	2.20692e-06	7091794	7091795	rs75856084	C	G	0.1406	1	0.2777	0.061831	7.06298e-06
chr16	7040759	7140759	100000	rs34505826	7090759	2.20692e-06	7091820	7091821	rs79149720	T	G	0.1406	1	0.2777	0.061831	7.06298e-06
chr16	7040759	7140759	100000	rs34505826	7090759	2.20692e-06	7091850	7091851	rs77741584	A	G	0.1406	1	0.2777	0.06183	7.06204e-06
chr16	7040759	7140759	100000	rs34505826	7090759	2.20692e-06	7091900	7091901	rs78649953	G	T	0.1406	0.9998	0.2778	0.061834	7.04828e-06
chr16	7040759	7140759	100000	rs34505826	7090759	2.20692e-06	7091976	7091977	rs79243844	A	T	0.1406	1	0.2778	0.061831	7.05247e-06
chr16	7040759	7140759	100000	rs34505826	7090759	2.20692e-06	7091987	7091988	rs75203548	A	T	0.1406	1	0.2778	0.061831	7.05031e-06
chr16	7040759	7140759	100000	rs34505826	7090759	2.20692e-06	7092052	7092053	rs79751261	A	C	0.1406	1	0.2778	0.061831	7.04985e-06
chr16	7040759	7140759	100000	rs34505826	7090759	2.20692e-06	7092134	7092135	rs77328047	A	T	0.1406	1	0.2777	0.06183	7.05447e-06
chr16	7040759	7140759	100000	rs34505826	7090759	2.20692e-06	7092288	7092289	rs78931894	A	G	0.1406	1	0.2778	0.061828	7.04314e-06
chr16	7040759	7140759	100000	rs34505826	7090759	2.20692e-06	7092483	7092484	rs76191857	G	C	0.1406	1	0.2777	0.061829	7.05263e-06
chr16	7040759	7140759	100000	rs34505826	7090759	2.20692e-06	7092513	7092514	rs41433747	C	G	0.1406	1	0.2777	0.061829	7.06593e-06
chr16	7040759	7140759	100000	rs34505826	7090759	2.20692e-06	7092617	7092618	rs74250038	A	C	0.1431	0.9983	0.2772	0.061448	6.46233e-06
chr16	7040759	7140759	100000	rs34505826	7090759	2.20692e-06	7092761	7092762	rs77564190	A	G	0.1464	0.9974	0.2831	0.061099	3.59024e-06
chr16	7040759	7140759	100000	rs34505826	7090759	2.20692e-06	7092977	7092978	rs41477346	C	T	0.2571	1	0.2091	0.049746	2.6394e-05
chr16	7040759	7140759	100000	rs34505826	7090759	2.20692e-06	7093012	7093013	rs55692376	A	T	0.2652	0.9997	0.206	0.048677	2.32345e-05
chr16	7040759	7140759	100000	rs34505826	7090759	2.20692e-06	7093095	7093096	rs8046492	G	C	0.267	1	0.2024	0.048251	2.73809e-05
chr16	7040759	7140759	100000	rs34505826	7090759	2.20692e-06	7093114	7093115	rs8045245	A	G	0.2649	0.9985	0.2058	0.048748	2.42301e-05
chr16	7040759	7140759	100000	rs34505826	7090759	2.20692e-06	7093212	7093213	rs8051714	A	T	0.2697	0.9914	0.207	0.048647	2.08327e-05
chr16	7040759	7140759	100000	rs34505826	7090759	2.20692e-06	7093391	7093392	rs59585604	T	C	0.2688	0.9947	0.2038	0.048585	2.73583e-05
chr16	7040759	7140759	100000	rs34505826	7090759	2.20692e-06	7094206	7094207	rs8053066	G	A	0.1566	0.995	0.2754	0.058846	2.86274e-06
chr16	7040759	7140759	100000	rs34505826	7090759	2.20692e-06	7094508	7094509	rs59804974	A	G	0.1435	0.9836	0.2405	0.061767	9.90307e-05
chr16	7040759	7140759	100000	rs34505826	7090759	2.20692e-06	7095030	7095031	rs55788749	A	G	0.1569	0.9935	0.2724	0.058803	3.6013e-06
chr16	7040759	7140759	100000	rs34505826	7090759	2.20692e-06	7095059	7095060	rs59488337	G	C	0.1569	0.9934	0.2725	0.058804	3.60073e-06
chr16	7040759	7140759	100000	rs34505826	7090759	2.20692e-06	7096871	7096872	rs8049818	G	T	0.1561	0.9906	0.2709	0.059158	4.67347e-06
chr16	7040759	7140759	100000	rs34505826	7090759	2.20692e-06	7099923	7099924	rs7193325	A	C	0.1492	0.979	0.2797	0.061	4.5463e-06
chr12	96086457	96186457	100000	rs4274262	96136457	2.22709e-06	96128770	96128771	rs6538668	T	C	0.3789	0.9738	0.1794	0.045896	9.31446e-05
chr12	96086457	96186457	100000	rs4274262	96136457	2.22709e-06	96136457	96136458	rs4274262	A	G	0.4069	0.9378	0.217	0.045863	2.22709e-06
chr12	96086457	96186457	100000	rs4274262	96136457	2.22709e-06	96147835	96147836	rs7959413	T	C	0.4875	0.9691	0.183	0.044536	3.96173e-05
chr6	134803786	134903786	100000	rs754152	134853786	2.49372e-06	134841539	134841540	rs11759696	T	C	0.4876	0.9902	-0.1788	0.043406	3.81438e-05
chr6	134803786	134903786	100000	rs754152	134853786	2.49372e-06	134853786	134853787	rs754152	A	T	0.4534	0.8025	-0.2269	0.04819	2.49372e-06
chr16	81782311	81882311	100000	rs138504153	81832311	2.54663e-06	81827566	81827567	rs138489612	A	G	0.0119	0.9816	0.8721	0.19786	1.04499e-05
chr16	81782311	81882311	100000	rs138504153	81832311	2.54663e-06	81828343	81828344	rs146121300	A	C	0.0117	0.9897	0.8818	0.198156	8.58373e-06
chr16	81782311	81882311	100000	rs138504153	81832311	2.54663e-06	81828457	81828458	rs148780488	A	G	0.0117	0.9911	0.8829	0.198169	8.38496e-06
chr16	81782311	81882311	100000	rs138504153	81832311	2.54663e-06	81828719	81828720	rs139313863	T	G	0.0117	0.9946	0.8851	0.198153	7.94656e-06
chr16	81782311	81882311	100000	rs138504153	81832311	2.54663e-06	81829407	81829408	rs151158996	A	G	0.0116	0.993	0.8952	0.198449	6.44539e-06
chr16	81782311	81882311	100000	rs138504153	81832311	2.54663e-06	81829491	81829492	rs140291541	T	G	0.0117	0.9918	0.897	0.198524	6.23237e-06
chr16	81782311	81882311	100000	rs138504153	81832311	2.54663e-06	81831371	81831372	rs149707247	A	G	0.0117	0.9748	0.9298	0.200073	3.36129e-06
chr16	81782311	81882311	100000	rs138504153	81832311	2.54663e-06	81831436	81831437	rs145590761	T	C	0.0118	0.9687	0.9273	0.199985	3.53815e-06
chr16	81782311	81882311	100000	rs138504153	81832311	2.54663e-06	81832097	81832098	rs116461035	A	G	0.0158	0.9218	0.7125	0.178989	6.86893e-05
chr16	81782311	81882311	100000	rs138504153	81832311	2.54663e-06	81832311	81832312	rs138504153	T	G	0.0116	0.9717	0.9451	0.200906	2.54663e-06
chr16	81782311	81882311	100000	rs138504153	81832311	2.54663e-06	81832521	81832522	rs139158169	A	C	0.012	0.9477	0.9392	0.201147	3.02041e-06
chr16	81782311	81882311	100000	rs138504153	81832311	2.54663e-06	81834329	81834330	rs149318836	T	C	0.014	0.8642	0.8364	0.19471	1.74023e-05
chr14	100040565	100140565	100000	rs79586898	100090565	2.57899e-06	100090565	100090566	rs79586898	T	C	0.0259	0.8067	-0.7115	0.151329	2.57899e-06
chr9	109431667	109531667	100000	rs144423129	109481667	2.58387e-06	109472436	109472437	rs150989163	G	A	0.0116	0.926	1.0363	0.2252	4.1868e-06
chr9	109431667	109531667	100000	rs144423129	109481667	2.58387e-06	109481667	109481668	rs144423129	A	G	0.0114	0.918	1.0692	0.227421	2.58387e-06
chr9	35603049	35703049	100000	rs4879920	35653049	2.59257e-06	35636071	35636072	rs7022180	T	C	0.0331	0.9372	0.4864	0.123113	7.79487e-05
chr9	35603049	35703049	100000	rs4879920	35653049	2.59257e-06	35652232	35652233	rs6476489	G	A	0.0226	0.9357	0.7107	0.153017	3.41011e-06
chr9	35603049	35703049	100000	rs4879920	35653049	2.59257e-06	35653049	35653050	rs4879920	A	G	0.0215	0.9584	0.7282	0.154923	2.59257e-06
chr11	100068284	100163015	94731	rs143219782	100113015	2.77788e-06	100113015	100113016	rs143219782	G	C	0.0146	0.9065	-0.9147	0.19518	2.77788e-06
chr11	28860095	28920705	60610	rs6484400	28870705	2.81653e-06	28869385	28869386	rs7128517	T	C	0.0238	0.9941	-0.6693	0.143525	3.11502e-06
chr11	28860095	28920705	60610	rs6484400	28870705	2.81653e-06	28870705	28870706	rs6484400	T	A	0.0236	0.9995	-0.672	0.143484	2.81653e-06
chr11	28860095	28920705	60610	rs6484400	28870705	2.81653e-06	28870965	28870966	rs7122253	G	T	0.0237	0.9992	-0.6715	0.143489	2.87168e-06
chr11	28860095	28920705	60610	rs6484400	28870705	2.81653e-06	28871198	28871199	rs7106692	C	G	0.0236	0.9995	-0.672	0.143484	2.81653e-06
chr11	28860095	28920705	60610	rs6484400	28870705	2.81653e-06	28871325	28871326	rs6484401	G	C	0.0236	0.9995	-0.672	0.143484	2.81653e-06
chr11	28860095	28920705	60610	rs6484400	28870705	2.81653e-06	28871762	28871763	rs7929730	G	A	0.0232	0.9994	-0.6769	0.144812	2.9535e-06
chr11	28860095	28920705	60610	rs6484400	28870705	2.81653e-06	28873295	28873296	rs12270473	T	G	0.0236	0.9995	-0.672	0.143484	2.81653e-06
chr11	28860095	28920705	60610	rs6484400	28870705	2.81653e-06	28873540	28873541	rs12270594	T	G	0.0232	0.9994	-0.6769	0.144812	2.9535e-06
chr11	28860095	28920705	60610	rs6484400	28870705	2.81653e-06	28873702	28873703	rs75466210	A	G	0.0236	0.9995	-0.672	0.143484	2.81653e-06
chr11	28860095	28920705	60610	rs6484400	28870705	2.81653e-06	28876404	28876405	rs7128168	C	A	0.0236	0.9995	-0.672	0.143484	2.81653e-06
chr11	28860095	28920705	60610	rs6484400	28870705	2.81653e-06	28879643	28879644	rs112829258	A	G	0.0236	0.9995	-0.672	0.143484	2.81653e-06
chr11	28860095	28920705	60610	rs6484400	28870705	2.81653e-06	28888660	28888661	rs7948177	G	A	0.0205	0.9678	-0.7056	0.158932	9.00005e-06
chr11	28860095	28920705	60610	rs6484400	28870705	2.81653e-06	28890182	28890183	rs7112201	T	C	0.0203	0.9698	-0.7057	0.1595	9.674e-06
chr11	28860095	28920705	60610	rs6484400	28870705	2.81653e-06	28891853	28891854	rs7117440	A	C	0.0203	0.9698	-0.7057	0.159512	9.69114e-06
chr11	28860095	28920705	60610	rs6484400	28870705	2.81653e-06	28893562	28893563	rs7946978	T	C	0.0203	0.9699	-0.7056	0.159518	9.71146e-06
chr11	28860095	28920705	60610	rs6484400	28870705	2.81653e-06	28896855	28896856	rs12290902	G	T	0.0208	0.9616	-0.6814	0.1583	1.67305e-05
chr11	28860095	28920705	60610	rs6484400	28870705	2.81653e-06	28897565	28897566	rs12285759	A	G	0.0203	0.9699	-0.7056	0.159525	9.72177e-06
chr11	28860095	28920705	60610	rs6484400	28870705	2.81653e-06	28897985	28897986	rs11030495	A	G	0.0203	0.9698	-0.7066	0.159682	9.62937e-06
chr11	28860095	28920705	60610	rs6484400	28870705	2.81653e-06	28904984	28904985	rs12272584	T	C	0.0203	0.9698	-0.7067	0.159699	9.63065e-06
chr11	28860095	28920705	60610	rs6484400	28870705	2.81653e-06	28905730	28905731	rs11499783	C	T	0.0204	0.9651	-0.7038	0.159572	1.03252e-05
chr11	28860095	28920705	60610	rs6484400	28870705	2.81653e-06	28906655	28906656	rs12279370	C	A	0.0203	0.9698	-0.7067	0.159703	9.64621e-06
chr11	28860095	28920705	60610	rs6484400	28870705	2.81653e-06	28909563	28909564	rs11030499	G	A	0.0203	0.9697	-0.7071	0.159713	9.55452e-06
chr11	28860095	28920705	60610	rs6484400	28870705	2.81653e-06	28916775	28916776	rs11030501	C	G	0.0203	0.97	-0.7068	0.159753	9.67773e-06
chr11	28860095	28920705	60610	rs6484400	28870705	2.81653e-06	28920546	28920547	rs12282487	C	G	0.0206	0.9571	-0.6786	0.15919	2.01703e-05
chr6	52960991	53060991	100000	rs6940056	53010991	2.83211e-06	52997746	52997747	rs4544896	A	G	0.0328	0.8533	0.557	0.130435	1.95172e-05
chr6	52960991	53060991	100000	rs6940056	53010991	2.83211e-06	52998667	52998668	rs116685471	C	G	0.0329	0.8609	0.5556	0.129623	1.81952e-05
chr6	52960991	53060991	100000	rs6940056	53010991	2.83211e-06	53010991	53010992	rs6940056	A	T	0.0405	0.9281	0.5326	0.113745	2.83211e-06
chr10	43137946	43216937	78991	rs71505635	43166937	2.94418e-06	43141099	43141100	rs141939464	A	G	0.0268	0.9109	-0.644	0.143332	7.02902e-06
chr10	43137946	43216937	78991	rs71505635	43166937	2.94418e-06	43166937	43166938	rs71505635	C	T	0.0135	0.9616	-0.8953	0.191524	2.94418e-06
chr10	43137946	43216937	78991	rs71505635	43166937	2.94418e-06	43180101	43180102	rs189099263	T	A	0.0144	0.9469	-0.8567	0.187119	4.68893e-06
chr10	43137946	43216937	78991	rs71505635	43166937	2.94418e-06	43203320	43203321	rs191138987	T	C	0.0136	0.9658	-0.8756	0.190336	4.21628e-06
chr4	71949711	72049711	100000	rs2123430	71999711	3.00779e-06	71975491	71975492	rs28480090	T	C	0.1883	0.994	0.2385	0.054601	1.25652e-05
chr4	71949711	72049711	100000	rs2123430	71999711	3.00779e-06	71976927	71976928	rs12646876	G	A	0.1909	0.997	-0.2262	0.054156	2.95128e-05
chr4	71949711	72049711	100000	rs2123430	71999711	3.00779e-06	71978289	71978290	rs1463621	A	G	0.191	0.9969	-0.2256	0.054141	3.09401e-05
chr4	71949711	72049711	100000	rs2123430	71999711	3.00779e-06	71981443	71981444	rs2363447	A	G	0.1911	0.9972	-0.224	0.054083	3.45485e-05
chr4	71949711	72049711	100000	rs2123430	71999711	3.00779e-06	71986629	71986630	rs7665485	C	T	0.197	0.9687	-0.2386	0.054144	1.04829e-05
chr4	71949711	72049711	100000	rs2123430	71999711	3.00779e-06	71987047	71987048	rs1825667	G	T	0.1922	0.9975	-0.2219	0.053879	3.8168e-05
chr4	71949711	72049711	100000	rs2123430	71999711	3.00779e-06	71990780	71990781	rs4694380	A	G	0.1884	1	-0.2257	0.054533	3.49407e-05
chr4	71949711	72049711	100000	rs2123430	71999711	3.00779e-06	71992111	71992112	rs1116951	G	A	0.1892	0.9977	-0.2305	0.054371	2.23727e-05
chr4	71949711	72049711	100000	rs2123430	71999711	3.00779e-06	71993748	71993749	rs13122168	G	A	0.2919	0.9904	-0.1889	0.048311	9.25323e-05
chr4	71949711	72049711	100000	rs2123430	71999711	3.00779e-06	71996073	71996074	rs6829042	A	G	0.2201	0.9977	-0.2375	0.051803	4.55469e-06
chr4	71949711	72049711	100000	rs2123430	71999711	3.00779e-06	71996896	71996897	rs9790462	T	A	0.2996	1	-0.1914	0.047385	5.36898e-05
chr4	71949711	72049711	100000	rs2123430	71999711	3.00779e-06	71999711	71999712	rs2123430	A	G	0.2252	0.9958	-0.2395	0.051275	3.00779e-06
chr4	71949711	72049711	100000	rs2123430	71999711	3.00779e-06	72000799	72000800	rs11729471	A	G	0.2254	0.9953	-0.2389	0.051255	3.15858e-06
chr4	71949711	72049711	100000	rs2123430	71999711	3.00779e-06	72004238	72004239	rs4694381	G	C	0.2312	1	-0.2301	0.050581	5.37382e-06
chr4	71949711	72049711	100000	rs2123430	71999711	3.00779e-06	72013388	72013389	rs10938135	A	G	0.1996	1	-0.2202	0.054084	4.68572e-05
chr11	28975555	29033654	58099	rs11030523	28983654	3.02319e-06	28979640	28979641	rs11030521	C	G	0.0241	0.9508	-0.6684	0.1474	5.76653e-06
chr11	28975555	29033654	58099	rs11030523	28983654	3.02319e-06	28983654	28983655	rs11030523	G	A	0.0242	0.9442	-0.6883	0.14742	3.02319e-06
chr11	28975555	29033654	58099	rs11030523	28983654	3.02319e-06	28992677	28992678	rs11030528	G	A	0.0234	0.954	-0.6862	0.148679	3.92804e-06
chr11	28975555	29033654	58099	rs11030523	28983654	3.02319e-06	28992978	28992979	rs11030529	A	G	0.0234	0.9542	-0.6864	0.148674	3.9025e-06
chr11	28975555	29033654	58099	rs11030523	28983654	3.02319e-06	28998495	28998496	rs3919663	T	C	0.0232	0.9533	-0.6921	0.149526	3.682e-06
chr11	28975555	29033654	58099	rs11030523	28983654	3.02319e-06	28999392	28999393	rs113180101	G	A	0.0231	0.9539	-0.6922	0.149483	3.64407e-06
chr11	28975555	29033654	58099	rs11030523	28983654	3.02319e-06	29004587	29004588	rs6484416	A	G	0.0231	0.9567	-0.6932	0.149095	3.32988e-06
chr11	28975555	29033654	58099	rs11030523	28983654	3.02319e-06	29005083	29005084	rs11030535	A	T	0.0229	0.9607	-0.6767	0.149712	6.17464e-06
chr11	28975555	29033654	58099	rs11030523	28983654	3.02319e-06	29007377	29007378	rs12293782	A	G	0.028	0.892	-0.5971	0.13906	1.75397e-05
chr1	213107890	213207890	100000	rs3010778	213157890	3.04823e-06	213138074	213138075	rs6679892	C	A	0.4413	0.9588	-0.1915	0.045237	2.30646e-05
chr1	213107890	213207890	100000	rs3010778	213157890	3.04823e-06	213140668	213140669	rs6689669	C	T	0.4432	0.9634	-0.1937	0.045055	1.71476e-05
chr1	213107890	213207890	100000	rs3010778	213157890	3.04823e-06	213157890	213157891	rs3010778	G	A	0.0174	1	-0.7565	0.162073	3.04823e-06
chr1	213107890	213207890	100000	rs3010778	213157890	3.04823e-06	213169017	213169018	rs3010781	A	T	0.0173	0.9819	-0.7387	0.164479	7.0808e-06
chr1	213107890	213207890	100000	rs3010778	213157890	3.04823e-06	213171248	213171249	rs3010784	G	A	0.0281	0.9421	-0.5471	0.137387	6.82585e-05
chr3	144846626	144946626	100000	rs114775863	144896626	3.27446e-06	144886929	144886930	rs75028077	G	A	0.0324	0.9336	-0.5303	0.125358	2.33021e-05
chr3	144846626	144946626	100000	rs114775863	144896626	3.27446e-06	144889057	144889058	rs76769973	A	G	0.0372	0.9069	-0.5004	0.118435	2.39052e-05
chr3	144846626	144946626	100000	rs114775863	144896626	3.27446e-06	144889172	144889173	rs114798694	G	A	0.0325	0.9378	-0.5297	0.125007	2.25787e-05
chr3	144846626	144946626	100000	rs114775863	144896626	3.27446e-06	144891278	144891279	rs147189136	T	C	0.0326	0.9426	-0.529	0.124611	2.18292e-05
chr3	144846626	144946626	100000	rs114775863	144896626	3.27446e-06	144892088	144892089	rs76571776	A	G	0.0326	0.9451	-0.5286	0.124404	2.14644e-05
chr3	144846626	144946626	100000	rs114775863	144896626	3.27446e-06	144893172	144893173	rs78192557	A	G	0.0326	0.9476	-0.5284	0.124362	2.14708e-05
chr3	144846626	144946626	100000	rs114775863	144896626	3.27446e-06	144896626	144896627	rs114775863	T	A	0.0346	0.9388	-0.5655	0.121545	3.27446e-06
chr3	144846626	144946626	100000	rs114775863	144896626	3.27446e-06	144898608	144898609	rs116038858	T	C	0.0348	0.9452	-0.5599	0.120928	3.65805e-06
chr3	144846626	144946626	100000	rs114775863	144896626	3.27446e-06	144900719	144900720	rs17771147	T	A	0.0372	0.9143	-0.546	0.118475	4.05698e-06
chr3	144846626	144946626	100000	rs114775863	144896626	3.27446e-06	144900989	144900990	rs17771177	T	A	0.0407	0.9525	-0.4802	0.111772	1.73428e-05
chr3	144846626	144946626	100000	rs114775863	144896626	3.27446e-06	144903782	144903783	rs17822390	C	T	0.0348	0.9551	-0.5255	0.120163	1.22272e-05
chr3	144846626	144946626	100000	rs114775863	144896626	3.27446e-06	144904563	144904564	rs10513252	C	T	0.0407	0.9622	-0.453	0.111031	4.49694e-05
chr3	144846626	144946626	100000	rs114775863	144896626	3.27446e-06	144905605	144905606	rs77580611	A	G	0.0406	0.9616	-0.4516	0.111112	4.81988e-05
chr3	144846626	144946626	100000	rs114775863	144896626	3.27446e-06	144908139	144908140	rs79474578	T	C	0.0346	0.9522	-0.5169	0.120595	1.8192e-05
chr3	144846626	144946626	100000	rs114775863	144896626	3.27446e-06	144909496	144909497	rs17771404	T	C	0.0328	0.9641	-0.4879	0.122896	7.18524e-05
chr3	144846626	144946626	100000	rs114775863	144896626	3.27446e-06	144915650	144915651	rs115872652	C	G	0.0333	0.9389	-0.4903	0.12388	7.55451e-05
chr3	144846626	144946626	100000	rs114775863	144896626	3.27446e-06	144916176	144916177	rs77371113	C	T	0.0325	0.9532	-0.4887	0.124377	8.52523e-05
chr3	144846626	144946626	100000	rs114775863	144896626	3.27446e-06	144916948	144916949	rs115918362	C	G	0.0324	0.9517	-0.4885	0.124605	8.84792e-05
chr3	144846626	144946626	100000	rs114775863	144896626	3.27446e-06	144933633	144933634	rs76083848	G	A	0.0225	0.8613	-0.6048	0.153075	7.7931e-05
chr3	144846626	144946626	100000	rs114775863	144896626	3.27446e-06	144942812	144942813	rs115749410	G	A	0.0323	0.9305	-0.5008	0.126328	7.373e-05
chr3	144846626	144946626	100000	rs114775863	144896626	3.27446e-06	144944086	144944087	rs115489380	T	A	0.0321	0.932	-0.4984	0.126451	8.09754e-05
chr1	41727959	41827959	100000	rs7544584	41777959	3.31412e-06	41767029	41767030	rs6689513	T	C	0.012	0.8829	-0.9689	0.214029	5.98091e-06
chr1	41727959	41827959	100000	rs7544584	41777959	3.31412e-06	41767693	41767694	rs6690199	T	C	0.0123	0.8751	-0.9525	0.212359	7.28564e-06
chr1	41727959	41827959	100000	rs7544584	41777959	3.31412e-06	41768239	41768240	rs6600369	T	C	0.012	0.883	-0.969	0.214018	5.96522e-06
chr1	41727959	41827959	100000	rs7544584	41777959	3.31412e-06	41777959	41777960	rs7544584	C	T	0.0112	0.8742	-1.0394	0.223505	3.31412e-06
chr5	168560903	168660903	100000	rs112810247	168610903	3.44078e-06	168570271	168570272	rs116469295	C	T	0.0151	0.9232	-0.8748	0.189881	4.08211e-06
chr5	168560903	168660903	100000	rs112810247	168610903	3.44078e-06	168583093	168583094	rs116088027	G	C	0.0649	0.9316	0.3839	0.091483	2.70701e-05
chr5	168560903	168660903	100000	rs112810247	168610903	3.44078e-06	168583324	168583325	rs77536542	G	A	0.0674	0.8927	0.3663	0.091947	6.78696e-05
chr5	168560903	168660903	100000	rs112810247	168610903	3.44078e-06	168591083	168591084	rs111563661	A	G	0.0149	0.9722	-0.8619	0.185664	3.44364e-06
chr5	168560903	168660903	100000	rs112810247	168610903	3.44078e-06	168604191	168604192	rs6880399	G	A	0.0264	0.9871	-0.539	0.135942	7.35246e-05
chr5	168560903	168660903	100000	rs112810247	168610903	3.44078e-06	168610903	168610904	rs112810247	A	G	0.0149	0.9721	-0.862	0.185666	3.44078e-06
chr5	168560903	168660903	100000	rs112810247	168610903	3.44078e-06	168643208	168643209	rs58412809	T	C	0.0563	0.998	0.3969	0.09401	2.41905e-05
chr5	168560903	168660903	100000	rs112810247	168610903	3.44078e-06	168654155	168654156	rs114096230	C	T	0.0561	0.986	0.3935	0.094519	3.14307e-05
chr5	168560903	168660903	100000	rs112810247	168610903	3.44078e-06	168655606	168655607	rs115740459	C	T	0.0602	0.9879	0.3755	0.091985	4.47012e-05
chr5	168560903	168660903	100000	rs112810247	168610903	3.44078e-06	168658906	168658907	rs75131085	T	A	0.0595	0.9923	0.3702	0.092322	6.08297e-05
chr3	169850908	169950908	100000	rs9866351	169900908	3.61623e-06	169900908	169900909	rs9866351	A	G	0.0238	0.8716	-0.6581	0.142061	3.61623e-06
chr3	70816844	70916844	100000	rs71298357	70866844	3.6736e-06	70866844	70866845	rs71298357	C	T	0.0178	0.8127	0.8159	0.17625	3.6736e-06
chr5	2093002	2193002	100000	rs57834344	2143002	3.77005e-06	2141959	2141960	rs60853256	A	G	0.0442	0.8573	-0.4755	0.11559	3.88831e-05
chr5	2093002	2193002	100000	rs57834344	2143002	3.77005e-06	2143002	2143003	rs57834344	T	A	0.0234	0.8484	-0.7336	0.158669	3.77005e-06
chr5	2093002	2193002	100000	rs57834344	2143002	3.77005e-06	2143450	2143451	rs74559444	A	C	0.0237	0.8435	-0.729	0.158056	3.98622e-06
chr5	2093002	2193002	100000	rs57834344	2143002	3.77005e-06	2143474	2143475	rs7713692	C	T	0.0251	0.85	-0.6951	0.152205	4.94554e-06
chr5	2093002	2193002	100000	rs57834344	2143002	3.77005e-06	2144180	2144181	rs79829455	T	G	0.0293	0.9082	-0.6424	0.140523	4.8382e-06
chr5	2093002	2193002	100000	rs57834344	2143002	3.77005e-06	2148009	2148010	rs75051812	T	C	0.0341	0.9257	-0.5424	0.1289	2.5748e-05
chr5	2093002	2193002	100000	rs57834344	2143002	3.77005e-06	2149209	2149210	rs7379133	T	A	0.0335	1	-0.5283	0.125127	2.41792e-05
chr5	2093002	2193002	100000	rs57834344	2143002	3.77005e-06	2151062	2151063	rs79305042	A	G	0.0348	0.8721	-0.5323	0.128869	3.62389e-05
chr5	2093002	2193002	100000	rs57834344	2143002	3.77005e-06	2152190	2152191	rs60785554	C	T	0.0374	0.813	-0.5065	0.128254	7.83616e-05
chr5	2093002	2193002	100000	rs57834344	2143002	3.77005e-06	2153123	2153124	rs77775525	T	C	0.027	0.8982	-0.5629	0.142665	7.94916e-05
chr5	2093002	2193002	100000	rs57834344	2143002	3.77005e-06	2153933	2153934	rs72491354	T	C	0.0469	0.8394	-0.4303	0.110155	9.37303e-05
chr5	2093002	2193002	100000	rs57834344	2143002	3.77005e-06	2155954	2155955	rs12658676	C	G	0.0699	0.8565	-0.3588	0.091023	8.10331e-05
chr5	2093002	2193002	100000	rs57834344	2143002	3.77005e-06	2157514	2157515	rs12519536	A	G	0.0276	0.9279	-0.5514	0.139256	7.51635e-05
chr5	2093002	2193002	100000	rs57834344	2143002	3.77005e-06	2160133	2160134	rs4358531	T	C	0.0276	0.9298	-0.5489	0.139101	7.94161e-05
chr5	2093002	2193002	100000	rs57834344	2143002	3.77005e-06	2180167	2180168	rs78001647	G	A	0.0208	0.9273	-0.6329	0.15595	4.93802e-05
chr5	2093002	2193002	100000	rs57834344	2143002	3.77005e-06	2189304	2189305	rs74345306	A	G	0.0226	0.9897	-0.5762	0.147447	9.30518e-05
chr9	28058996	28158996	100000	rs117835027	28108996	3.84466e-06	28108996	28108997	rs117835027	T	A	0.1019	0.9122	0.3464	0.07499	3.84466e-06
chr9	28058996	28158996	100000	rs117835027	28108996	3.84466e-06	28109194	28109195	rs7034549	G	C	0.1133	0.9172	0.3062	0.071369	1.78477e-05
chr9	28058996	28158996	100000	rs117835027	28108996	3.84466e-06	28109317	28109318	rs7034769	T	C	0.1129	0.9167	0.3107	0.071516	1.39285e-05
chr9	28058996	28158996	100000	rs117835027	28108996	3.84466e-06	28111223	28111224	rs9722119	A	G	0.1023	0.9128	0.3409	0.074858	5.25786e-06
chr1	217025887	217125887	100000	rs12563547	217075887	3.95697e-06	217075887	217075888	rs12563547	C	G	0.102	0.9762	-0.3308	0.0717	3.95697e-06
chr1	217025887	217125887	100000	rs12563547	217075887	3.95697e-06	217077018	217077019	rs61325680	G	A	0.1056	0.9686	-0.3031	0.071106	2.01506e-05
chr1	217025887	217125887	100000	rs12563547	217075887	3.95697e-06	217078454	217078455	rs956977	T	C	0.1253	0.9772	-0.2813	0.066109	2.09355e-05
chr1	217025887	217125887	100000	rs12563547	217075887	3.95697e-06	217079217	217079218	rs1436882	A	G	0.1252	0.9776	-0.2811	0.066126	2.12498e-05
chr1	217025887	217125887	100000	rs12563547	217075887	3.95697e-06	217079848	217079849	rs61245105	T	C	0.1252	0.9783	-0.2809	0.066091	2.13315e-05
chr1	69518990	69618990	100000	rs1281556	69568990	4.03285e-06	69568990	69568991	rs1281556	G	A	0.0136	0.854	-0.8898	0.193025	4.03285e-06
chr7	27326422	27426422	100000	rs17428904	27376422	4.20706e-06	27376422	27376423	rs17428904	C	A	0.0227	0.839	-0.7076	0.1538	4.20706e-06
chr7	134501473	134601473	100000	rs11974887	134551473	4.28636e-06	134519964	134519965	rs7777356	A	G	0.1192	0.9863	-0.2677	0.068673	9.70896e-05
chr7	134501473	134601473	100000	rs11974887	134551473	4.28636e-06	134532353	134532354	rs4728338	G	A	0.1173	0.9807	-0.2731	0.068982	7.52212e-05
chr7	134501473	134601473	100000	rs11974887	134551473	4.28636e-06	134551473	134551474	rs11974887	C	T	0.4076	0.9882	0.207	0.045022	4.28636e-06
chr7	134501473	134601473	100000	rs11974887	134551473	4.28636e-06	134557064	134557065	rs34850843	T	C	0.0984	0.9619	-0.3202	0.074658	1.79135e-05
chr7	134501473	134601473	100000	rs11974887	134551473	4.28636e-06	134582559	134582560	rs150647361	T	C	0.1072	0.9842	-0.2781	0.071329	9.68398e-05
chr1	3262663	3362663	100000	rs56378103	3312663	4.28717e-06	3312663	3312664	rs56378103	T	C	0.3329	0.9745	-0.2135	0.046441	4.28717e-06
chr1	3262663	3362663	100000	rs56378103	3312663	4.28717e-06	3313281	3313282	rs7535965	A	G	0.3355	0.9703	-0.2079	0.046413	7.49734e-06
chr17	68071879	68171879	100000	rs137925194	68121879	4.39204e-06	68121879	68121880	rs137925194	T	G	0.1049	0.9612	-0.3356	0.073084	4.39204e-06
chr17	68071879	68171879	100000	rs137925194	68121879	4.39204e-06	68151468	68151469	rs77388117	T	C	0.0777	0.9943	-0.33	0.082911	6.89783e-05
chr17	68071879	68171879	100000	rs137925194	68121879	4.39204e-06	68157523	68157524	rs75653467	C	T	0.0774	0.9934	-0.3339	0.08303	5.77101e-05
chr17	68071879	68171879	100000	rs137925194	68121879	4.39204e-06	68158247	68158248	rs10512536	C	T	0.0773	0.994	-0.3344	0.083012	5.62552e-05
chr17	68071879	68171879	100000	rs137925194	68121879	4.39204e-06	68158876	68158877	rs4968800	C	T	0.0774	0.9933	-0.334	0.08295	5.67295e-05
chr1	213378824	213457889	79065	rs2841436	213407889	4.40915e-06	213385893	213385894	rs2841428	T	A	0.0179	0.9999	0.7258	0.160173	5.85889e-06
chr1	213378824	213457889	79065	rs2841436	213407889	4.40915e-06	213388693	213388694	rs147981798	T	A	0.0179	0.9999	0.7258	0.160173	5.85889e-06
chr1	213378824	213457889	79065	rs2841436	213407889	4.40915e-06	213389245	213389246	rs188007809	G	A	0.0179	0.9999	0.7258	0.160173	5.85889e-06
chr1	213378824	213457889	79065	rs2841436	213407889	4.40915e-06	213392884	213392885	rs2841431	G	A	0.0206	0.9823	0.6668	0.151435	1.0674e-05
chr1	213378824	213457889	79065	rs2841436	213407889	4.40915e-06	213399530	213399531	rs2494768	G	A	0.0103	0.9486	0.9277	0.218414	2.16227e-05
chr1	213378824	213457889	79065	rs2841436	213407889	4.40915e-06	213400723	213400724	rs2817983	G	T	0.0179	0.9999	0.7258	0.160173	5.85889e-06
chr1	213378824	213457889	79065	rs2841436	213407889	4.40915e-06	213404794	213404795	rs2841434	C	A	0.0179	1	0.7257	0.16016	5.87389e-06
chr1	213378824	213457889	79065	rs2841436	213407889	4.40915e-06	213405622	213405623	rs2841435	G	A	0.0206	0.9824	0.6667	0.151424	1.06881e-05
chr1	213378824	213457889	79065	rs2841436	213407889	4.40915e-06	213407889	213407890	rs2841436	A	G	0.0183	1	0.7248	0.157878	4.40915e-06
chr1	213378824	213457889	79065	rs2841436	213407889	4.40915e-06	213416196	213416197	rs4411110	G	A	0.0206	0.9814	-0.6664	0.151452	1.08156e-05
chr1	213378824	213457889	79065	rs2841436	213407889	4.40915e-06	213418686	213418687	rs9430119	A	G	0.0206	0.9818	-0.6662	0.151459	1.0881e-05
chr1	213378824	213457889	79065	rs2841436	213407889	4.40915e-06	213437861	213437862	rs7530520	C	T	0.0206	0.9812	-0.6661	0.151516	1.10101e-05
chr1	213378824	213457889	79065	rs2841436	213407889	4.40915e-06	213439031	213439032	rs4256785	C	A	0.0179	0.9986	-0.7251	0.160273	6.0652e-06
chr1	213378824	213457889	79065	rs2841436	213407889	4.40915e-06	213441561	213441562	rs4295858	G	T	0.0179	0.9973	-0.7248	0.160404	6.22894e-06
chr1	213378824	213457889	79065	rs2841436	213407889	4.40915e-06	213443429	213443430	rs7354948	G	C	0.0257	0.966	-0.536	0.137494	9.68392e-05
chr1	213378824	213457889	79065	rs2841436	213407889	4.40915e-06	213455823	213455824	rs1187804	T	C	0.0179	1	-0.7162	0.15986	7.45558e-06
chr2	105723980	105823980	100000	rs112021007	105773980	4.44553e-06	105773980	105773981	rs112021007	G	A	0.0136	0.966	0.8411	0.183269	4.44553e-06
chr2	188079649	188179649	100000	rs12464003	188129649	4.46633e-06	188124189	188124190	rs13414232	T	G	0.4857	0.9957	0.1852	0.043948	2.49811e-05
chr2	188079649	188179649	100000	rs12464003	188129649	4.46633e-06	188129649	188129650	rs12464003	C	T	0.4921	0.9924	-0.2006	0.043711	4.46633e-06
chr2	188079649	188179649	100000	rs12464003	188129649	4.46633e-06	188143676	188143677	rs1918901	C	T	0.4912	0.9973	-0.1849	0.043424	2.06078e-05
chr2	188079649	188179649	100000	rs12464003	188129649	4.46633e-06	188145126	188145127	rs1588593	T	G	0.4911	0.9972	-0.1849	0.043428	2.07089e-05
chr2	188079649	188179649	100000	rs12464003	188129649	4.46633e-06	188145250	188145251	rs10432429	G	A	0.4911	0.9971	-0.1849	0.043429	2.07173e-05
chr2	188079649	188179649	100000	rs12464003	188129649	4.46633e-06	188151939	188151940	rs1398060	T	C	0.4903	0.9962	-0.1843	0.043451	2.20836e-05
chr2	188079649	188179649	100000	rs12464003	188129649	4.46633e-06	188159377	188159378	rs6739355	A	G	0.4896	0.997	-0.1836	0.043418	2.34413e-05
chr2	188079649	188179649	100000	rs12464003	188129649	4.46633e-06	188161272	188161273	rs12467248	A	G	0.4894	0.9978	-0.1833	0.043403	2.41516e-05
chr2	188079649	188179649	100000	rs12464003	188129649	4.46633e-06	188165414	188165415	rs9646807	G	A	0.4894	0.9978	-0.1833	0.043403	2.41617e-05
chr2	188079649	188179649	100000	rs12464003	188129649	4.46633e-06	188169616	188169617	rs1528235	G	A	0.491	0.994	-0.1821	0.043458	2.79416e-05
chr2	188079649	188179649	100000	rs12464003	188129649	4.46633e-06	188174675	188174676	rs12469000	G	A	0.4893	0.9979	-0.1834	0.043405	2.39338e-05
chr2	188079649	188179649	100000	rs12464003	188129649	4.46633e-06	188177279	188177280	rs12986579	C	G	0.4889	0.9988	-0.184	0.0434	2.24441e-05
chr2	188079649	188179649	100000	rs12464003	188129649	4.46633e-06	188179453	188179454	rs12619637	C	T	0.4904	0.9946	-0.1865	0.043518	1.83169e-05
chr1	30129767	30229767	100000	rs116800606	30179767	4.50744e-06	30178340	30178341	rs9663055	C	T	0.387	0.9208	0.1796	0.0461	9.81078e-05
chr1	30129767	30229767	100000	rs116800606	30179767	4.50744e-06	30178434	30178435	rs9658994	C	T	0.4026	0.9453	0.1817	0.045092	5.58695e-05
chr1	30129767	30229767	100000	rs116800606	30179767	4.50744e-06	30178787	30178788	rs9663033	G	A	0.3922	0.9529	0.1801	0.045306	7.05087e-05
chr1	30129767	30229767	100000	rs116800606	30179767	4.50744e-06	30179767	30179768	rs116800606	A	G	0.0172	0.976	0.7758	0.169151	4.50744e-06
chr1	30129767	30229767	100000	rs116800606	30179767	4.50744e-06	30180874	30180875	rs9729657	C	G	0.0172	0.9769	0.7753	0.169064	4.51605e-06
chr1	30129767	30229767	100000	rs116800606	30179767	4.50744e-06	30181050	30181051	rs9725825	A	T	0.0172	0.9771	0.7753	0.169044	4.51273e-06
chr1	30129767	30229767	100000	rs116800606	30179767	4.50744e-06	30181146	30181147	rs9729693	A	G	0.0172	0.9772	0.7753	0.169044	4.51522e-06
chr1	30129767	30229767	100000	rs116800606	30179767	4.50744e-06	30188607	30188608	rs6673417	C	T	0.3387	0.9992	0.1825	0.045922	7.03556e-05
chr1	30129767	30229767	100000	rs116800606	30179767	4.50744e-06	30210070	30210071	rs1036780	C	G	0.4651	0.988	-0.1822	0.044159	3.69425e-05
chr1	30129767	30229767	100000	rs116800606	30179767	4.50744e-06	30217584	30217585	rs4082047	T	C	0.4438	0.9833	-0.1892	0.043902	1.63688e-05
chr20	10236216	10336216	100000	rs6039826	10286216	4.62589e-06	10286216	10286217	rs6039826	C	A	0.0196	1	-0.7462	0.162895	4.62589e-06
chr10	127470722	127570722	100000	rs4962491	127520722	4.70691e-06	127520722	127520723	rs4962491	C	T	0.05	1	-0.4585	0.100166	4.70691e-06
chr10	127470722	127570722	100000	rs4962491	127520722	4.70691e-06	127548586	127548587	rs1539315	C	G	0.0634	0.9881	-0.3705	0.087877	2.48634e-05
chr6	82919111	83019111	100000	rs7763533	82969111	4.82809e-06	82957137	82957138	rs606270	T	C	0.4798	0.9864	0.1827	0.043591	2.76791e-05
chr6	82919111	83019111	100000	rs7763533	82969111	4.82809e-06	82958245	82958246	rs9294254	G	A	0.4587	0.9932	0.1898	0.043974	1.57949e-05
chr6	82919111	83019111	100000	rs7763533	82969111	4.82809e-06	82959191	82959192	rs487682	G	C	0.4587	0.9935	0.19	0.043967	1.5482e-05
chr6	82919111	83019111	100000	rs7763533	82969111	4.82809e-06	82960308	82960309	rs533103	G	A	0.4603	0.9903	0.1896	0.043872	1.55324e-05
chr6	82919111	83019111	100000	rs7763533	82969111	4.82809e-06	82962001	82962002	rs477778	T	A	0.4377	0.9439	0.2019	0.045505	9.11344e-06
chr6	82919111	83019111	100000	rs7763533	82969111	4.82809e-06	82962002	82962003	rs477776	G	A	0.4518	0.9355	0.202	0.045329	8.36242e-06
chr6	82919111	83019111	100000	rs7763533	82969111	4.82809e-06	82962012	82962013	rs588243	C	T	0.4624	0.9904	0.1959	0.04394	8.29631e-06
chr6	82919111	83019111	100000	rs7763533	82969111	4.82809e-06	82962124	82962125	rs473472	C	T	0.4613	0.9949	0.1961	0.043851	7.71278e-06
chr6	82919111	83019111	100000	rs7763533	82969111	4.82809e-06	82963854	82963855	rs547210	T	C	0.4611	0.9965	-0.1964	0.043863	7.51479e-06
chr6	82919111	83019111	100000	rs7763533	82969111	4.82809e-06	82966346	82966347	rs538538	G	A	0.4606	0.9978	-0.1948	0.043792	8.669e-06
chr6	82919111	83019111	100000	rs7763533	82969111	4.82809e-06	82967174	82967175	rs950611	A	C	0.4013	1	-0.1833	0.044272	3.47556e-05
chr6	82919111	83019111	100000	rs7763533	82969111	4.82809e-06	82969111	82969112	rs7763533	C	T	0.4513	1	-0.1996	0.043666	4.82809e-06
chr9	109348754	109427017	78263	rs114758617	109377017	4.85253e-06	109350783	109350784	rs116719012	A	G	0.0124	0.9732	0.8485	0.209846	5.26427e-05
chr9	109348754	109427017	78263	rs114758617	109377017	4.85253e-06	109377017	109377018	rs114758617	A	G	0.0172	0.8207	0.8837	0.193329	4.85253e-06
chr1	66103932	66203932	100000	rs12022410	66153932	5.19983e-06	66130397	66130398	rs4655772	A	G	0.3946	1	-0.196	0.044828	1.23161e-05
chr1	66103932	66203932	100000	rs12022410	66153932	5.19983e-06	66133442	66133443	rs11208700	A	T	0.3949	0.9981	-0.1937	0.044754	1.50531e-05
chr1	66103932	66203932	100000	rs12022410	66153932	5.19983e-06	66143043	66143044	rs4655783	T	C	0.3873	0.9792	-0.2019	0.045465	8.97625e-06
chr1	66103932	66203932	100000	rs12022410	66153932	5.19983e-06	66153932	66153933	rs12022410	A	G	0.3769	0.9846	-0.2085	0.045757	5.19983e-06
chr1	66103932	66203932	100000	rs12022410	66153932	5.19983e-06	66159300	66159301	rs4655794	T	C	0.3742	0.9931	-0.2068	0.045583	5.68968e-06
chr13	104981690	105081690	100000	rs4310722	105031690	5.25716e-06	105031566	105031567	rs9519319	T	C	0.1248	0.9578	0.3044	0.066852	5.29625e-06
chr13	104981690	105081690	100000	rs4310722	105031690	5.25716e-06	105031690	105031691	rs4310722	A	G	0.1246	0.9549	0.3051	0.066992	5.25716e-06
chr13	104981690	105081690	100000	rs4310722	105031690	5.25716e-06	105031774	105031775	rs4400907	T	C	0.1435	0.9339	0.2497	0.063885	9.27549e-05
chr13	104981690	105081690	100000	rs4310722	105031690	5.25716e-06	105031794	105031795	rs4338642	T	C	0.1262	0.9254	0.3069	0.06744	5.36244e-06
chr13	104981690	105081690	100000	rs4310722	105031690	5.25716e-06	105031916	105031917	rs4614576	C	T	0.1222	0.9116	0.2954	0.06876	1.73681e-05
chr13	104981690	105081690	100000	rs4310722	105031690	5.25716e-06	105033965	105033966	rs1854742	T	A	0.1042	0.8979	0.3029	0.072906	3.25001e-05
chr13	104981690	105081690	100000	rs4310722	105031690	5.25716e-06	105038139	105038140	rs1329687	A	G	0.1225	0.8443	0.2789	0.070866	8.32276e-05
chr13	104981690	105081690	100000	rs4310722	105031690	5.25716e-06	105044149	105044150	rs7993428	T	C	0.0805	0.8662	0.3455	0.083088	3.20118e-05
chr1	213644603	213702672	58069	rs12094503	213652672	5.27111e-06	213652672	213652673	rs12094503	T	C	0.0102	0.8919	1.0416	0.228733	5.27111e-06
chr4	187535001	187635001	100000	rs328448	187585001	5.2727e-06	187585001	187585002	rs328448	C	T	0.0893	1	-0.347	0.076201	5.2727e-06
chr4	187535001	187635001	100000	rs328448	187585001	5.2727e-06	187585951	187585952	rs167853	C	T	0.0936	0.9865	-0.3207	0.075749	2.2968e-05
chr3	144476703	144576703	100000	rs112841928	144526703	5.44351e-06	144518497	144518498	rs112976823	C	A	0.0306	0.8769	-0.5611	0.131698	2.04263e-05
chr3	144476703	144576703	100000	rs112841928	144526703	5.44351e-06	144526155	144526156	rs112283953	A	G	0.0221	0.9523	-0.6859	0.150844	5.44571e-06
chr3	144476703	144576703	100000	rs112841928	144526703	5.44351e-06	144526187	144526188	rs112004306	C	T	0.0221	0.9523	-0.6859	0.150844	5.44571e-06
chr3	144476703	144576703	100000	rs112841928	144526703	5.44351e-06	144526376	144526377	rs113369262	A	G	0.0221	0.9523	-0.6859	0.150844	5.44571e-06
chr3	144476703	144576703	100000	rs112841928	144526703	5.44351e-06	144526703	144526704	rs112841928	C	T	0.0221	0.9523	-0.6859	0.150842	5.44351e-06
chr3	144476703	144576703	100000	rs112841928	144526703	5.44351e-06	144526707	144526708	rs76232611	G	T	0.0221	0.9523	-0.6859	0.150842	5.44351e-06
chr3	144476703	144576703	100000	rs112841928	144526703	5.44351e-06	144526973	144526974	rs16856011	G	T	0.0221	0.9523	-0.6859	0.150842	5.44351e-06
chr4	178677749	178777749	100000	rs73868418	178727749	5.45181e-06	178719745	178719746	rs73865202	G	C	0.0371	0.9218	-0.5043	0.1188	2.18633e-05
chr4	178677749	178777749	100000	rs73868418	178727749	5.45181e-06	178722891	178722892	rs76307034	G	A	0.0317	0.9417	-0.5132	0.12764	5.80068e-05
chr4	178677749	178777749	100000	rs73868418	178727749	5.45181e-06	178726399	178726400	rs76196549	G	A	0.0311	0.9593	-0.5219	0.127623	4.32934e-05
chr4	178677749	178777749	100000	rs73868418	178727749	5.45181e-06	178727749	178727750	rs73868418	C	T	0.0354	0.956	-0.5432	0.119475	5.45181e-06
chr12	75375614	75475614	100000	rs12320151	75425614	5.45696e-06	75421102	75421103	rs1526802	T	C	0.0128	0.9742	0.8726	0.195986	8.48427e-06
chr12	75375614	75475614	100000	rs12320151	75425614	5.45696e-06	75421729	75421730	rs10748272	C	T	0.2217	0.9811	0.2102	0.052678	6.60506e-05
chr12	75375614	75475614	100000	rs12320151	75425614	5.45696e-06	75421751	75421752	rs73357027	A	G	0.0128	0.9784	0.8732	0.195332	7.81517e-06
chr12	75375614	75475614	100000	rs12320151	75425614	5.45696e-06	75425614	75425615	rs12320151	G	A	0.0129	0.9982	0.8743	0.1923	5.45696e-06
chr12	75375614	75475614	100000	rs12320151	75425614	5.45696e-06	75426013	75426014	rs12308356	A	G	0.0134	1	0.8177	0.187757	1.32935e-05
chr12	75375614	75475614	100000	rs12320151	75425614	5.45696e-06	75427132	75427133	rs111741810	C	T	0.0204	0.9867	0.6142	0.157468	9.59796e-05
chr12	75375614	75475614	100000	rs12320151	75425614	5.45696e-06	75451377	75451378	rs17114532	G	A	0.1634	1	-0.2322	0.059139	8.63842e-05
chr12	75375614	75475614	100000	rs12320151	75425614	5.45696e-06	75464954	75464955	rs80199462	C	A	0.1548	0.9903	-0.2359	0.060311	9.1941e-05
chr3	144124415	144224415	100000	rs75803085	144174415	5.45841e-06	144170580	144170581	rs78074626	C	T	0.0711	0.9135	-0.3711	0.087146	2.05591e-05
chr3	144124415	144224415	100000	rs75803085	144174415	5.45841e-06	144170600	144170601	rs75147122	C	T	0.0711	0.9134	-0.3713	0.087148	2.03955e-05
chr3	144124415	144224415	100000	rs75803085	144174415	5.45841e-06	144173106	144173107	rs10513242	A	G	0.0727	0.9052	-0.3896	0.086689	6.96405e-06
chr3	144124415	144224415	100000	rs75803085	144174415	5.45841e-06	144174415	144174416	rs75803085	C	T	0.0727	0.9067	-0.3935	0.086559	5.45841e-06
chr3	144124415	144224415	100000	rs75803085	144174415	5.45841e-06	144214297	144214298	rs150327775	A	G	0.0198	0.8864	-0.7066	0.169636	3.11021e-05
chr17	38876391	38976391	100000	rs73985744	38926391	5.84765e-06	38906603	38906604	rs113556292	T	C	0.0247	0.9608	-0.6158	0.147594	3.01666e-05
chr17	38876391	38976391	100000	rs73985744	38926391	5.84765e-06	38922348	38922349	rs55897895	T	C	0.0282	0.9789	-0.6132	0.137151	7.79051e-06
chr17	38876391	38976391	100000	rs73985744	38926391	5.84765e-06	38924351	38924352	rs73985743	A	G	0.0283	0.9793	-0.6181	0.136654	6.10024e-06
chr17	38876391	38976391	100000	rs73985744	38926391	5.84765e-06	38924633	38924634	rs145000185	G	A	0.0266	0.9782	-0.6248	0.140237	8.36817e-06
chr17	38876391	38976391	100000	rs73985744	38926391	5.84765e-06	38926391	38926392	rs73985744	G	A	0.0283	0.9793	-0.6189	0.136573	5.84765e-06
chr17	38876391	38976391	100000	rs73985744	38926391	5.84765e-06	38927029	38927030	rs149967612	T	G	0.0283	0.9789	-0.6185	0.136663	6.01236e-06
chr17	38876391	38976391	100000	rs73985744	38926391	5.84765e-06	38928018	38928019	rs73985745	C	T	0.0283	0.9784	-0.6179	0.136795	6.26523e-06
chr11	90980499	91080499	100000	rs147095563	91030499	5.867e-06	91030499	91030500	rs147095563	G	A	0.0122	0.9457	0.86	0.189789	5.867e-06
chr1	213207891	213265146	57255	rs3010793	213215146	5.87389e-06	213214558	213214559	rs138648330	A	G	0.0103	0.9476	0.9285	0.218673	2.17381e-05
chr1	213207891	213265146	57255	rs3010793	213215146	5.87389e-06	213215029	213215030	rs2936009	G	T	0.0188	1	-0.6968	0.155793	7.72733e-06
chr1	213207891	213265146	57255	rs3010793	213215146	5.87389e-06	213215146	213215147	rs3010793	A	T	0.0179	1	-0.7257	0.16016	5.87389e-06
chr1	213207891	213265146	57255	rs3010793	213215146	5.87389e-06	213219252	213219253	rs145263821	A	G	0.0195	0.9449	0.6871	0.159477	1.64456e-05
chr1	213207891	213265146	57255	rs3010793	213215146	5.87389e-06	213220502	213220503	rs137986179	A	G	0.0195	0.945	0.6879	0.159488	1.60855e-05
chr1	213207891	213265146	57255	rs3010793	213215146	5.87389e-06	213224511	213224512	rs116297123	A	G	0.0197	0.9378	0.6959	0.159181	1.23075e-05
chr1	213207891	213265146	57255	rs3010793	213215146	5.87389e-06	213226724	213226725	rs76565037	G	A	0.0179	1	0.7257	0.16016	5.87389e-06
chr1	213207891	213265146	57255	rs3010793	213215146	5.87389e-06	213228062	213228063	rs74542461	C	A	0.0209	0.9711	0.6175	0.152514	5.15398e-05
chr1	213207891	213265146	57255	rs3010793	213215146	5.87389e-06	213229476	213229477	rs79776700	A	G	0.0179	1	0.7257	0.16016	5.87389e-06
chr1	213207891	213265146	57255	rs3010793	213215146	5.87389e-06	213242276	213242277	rs114427308	G	A	0.0179	1	0.7257	0.16016	5.87389e-06
chr1	213207891	213265146	57255	rs3010793	213215146	5.87389e-06	213242790	213242791	rs77547087	G	A	0.0192	0.9516	0.7015	0.159156	1.04471e-05
chr1	213207891	213265146	57255	rs3010793	213215146	5.87389e-06	213248454	213248455	rs149320045	C	A	0.0184	0.9547	0.6924	0.161695	1.85348e-05
chr1	213207891	213265146	57255	rs3010793	213215146	5.87389e-06	213250819	213250820	rs79687672	C	T	0.0191	0.9622	0.7054	0.158399	8.45599e-06
chr1	213207891	213265146	57255	rs3010793	213215146	5.87389e-06	213257619	213257620	rs79105029	A	T	0.0191	0.9627	0.7056	0.15837	8.36723e-06
chr1	213265147	213325801	60654	rs115735618	213275801	5.87389e-06	213266852	213266853	rs114063548	G	A	0.0191	0.9634	0.706	0.158342	8.24893e-06
chr1	213265147	213325801	60654	rs115735618	213275801	5.87389e-06	213275801	213275802	rs115735618	A	G	0.0179	1	0.7257	0.16016	5.87389e-06
chr1	213265147	213325801	60654	rs115735618	213275801	5.87389e-06	213283135	213283136	rs78251611	T	C	0.019	0.9647	0.7066	0.158291	8.04807e-06
chr1	213265147	213325801	60654	rs115735618	213275801	5.87389e-06	213292133	213292134	rs77689818	C	T	0.019	0.9654	0.7069	0.158264	7.94619e-06
chr1	213265147	213325801	60654	rs115735618	213275801	5.87389e-06	213294096	213294097	rs74958452	C	G	0.019	0.9655	0.7071	0.158255	7.9018e-06
chr1	213265147	213325801	60654	rs115735618	213275801	5.87389e-06	213297197	213297198	rs78298652	T	C	0.0179	1	0.7257	0.16016	5.87389e-06
chr1	213265147	213325801	60654	rs115735618	213275801	5.87389e-06	213310278	213310279	rs7540597	T	C	0.0181	0.9651	0.7233	0.162192	8.20505e-06
chr1	213265147	213325801	60654	rs115735618	213275801	5.87389e-06	213316110	213316111	rs74906531	A	C	0.0179	1	0.7257	0.16016	5.87389e-06
chr1	213265147	213325801	60654	rs115735618	213275801	5.87389e-06	213316898	213316899	rs74352331	G	A	0.0206	0.9826	0.6664	0.151436	1.08093e-05
chr1	213265147	213325801	60654	rs115735618	213275801	5.87389e-06	213317613	213317614	rs189480349	A	G	0.0179	1	0.7257	0.16016	5.87389e-06
chr1	213265147	213325801	60654	rs115735618	213275801	5.87389e-06	213322256	213322257	rs116334781	G	A	0.0206	0.9826	0.6664	0.151436	1.08093e-05
chr1	213325802	213378823	53021	rs74937597	213328823	5.87389e-06	213326572	213326573	rs146098984	G	A	0.0282	0.8218	0.5904	0.142881	3.59178e-05
chr1	213325802	213378823	53021	rs74937597	213328823	5.87389e-06	213328823	213328824	rs74937597	C	T	0.0179	1	0.7257	0.16016	5.87389e-06
chr1	213325802	213378823	53021	rs74937597	213328823	5.87389e-06	213342959	213342960	rs115274388	A	G	0.0206	0.9826	0.6664	0.151436	1.07998e-05
chr1	213325802	213378823	53021	rs74937597	213328823	5.87389e-06	213346311	213346312	rs74139151	T	C	0.0215	0.9824	0.5974	0.148521	5.7652e-05
chr1	213325802	213378823	53021	rs74937597	213328823	5.87389e-06	213347549	213347550	rs78511025	A	G	0.0206	0.9826	0.6664	0.151436	1.07998e-05
chr1	213325802	213378823	53021	rs74937597	213328823	5.87389e-06	213360444	213360445	rs2817975	G	A	0.0208	0.9739	0.6685	0.151441	1.01227e-05
chr1	213325802	213378823	53021	rs74937597	213328823	5.87389e-06	213363104	213363105	rs2841432	A	G	0.0179	1	0.7257	0.16016	5.87389e-06
chr14	34010708	34110708	100000	rs17101589	34060708	5.9035e-06	34060572	34060573	rs59150751	C	A	0.0586	0.9676	0.425	0.094178	6.4065e-06
chr14	34010708	34110708	100000	rs17101589	34060708	5.9035e-06	34060674	34060675	rs17101586	T	C	0.0159	0.9409	0.7295	0.179192	4.68304e-05
chr14	34010708	34110708	100000	rs17101589	34060708	5.9035e-06	34060708	34060709	rs17101589	T	C	0.0584	0.9677	0.4276	0.094401	5.9035e-06
chr8	130468434	130568434	100000	rs62525577	130518434	5.91976e-06	130511986	130511987	rs62525574	C	G	0.0203	0.9691	0.7205	0.159131	5.96672e-06
chr8	130468434	130568434	100000	rs62525577	130518434	5.91976e-06	130514576	130514577	rs62525575	A	G	0.0249	0.9674	0.5867	0.143115	4.14575e-05
chr8	130468434	130568434	100000	rs62525577	130518434	5.91976e-06	130516726	130516727	rs62525576	A	G	0.0203	0.9698	0.7208	0.159168	5.94029e-06
chr8	130468434	130568434	100000	rs62525577	130518434	5.91976e-06	130518434	130518435	rs62525577	T	C	0.0203	0.97	0.721	0.159182	5.91976e-06
chr8	130468434	130568434	100000	rs62525577	130518434	5.91976e-06	130519560	130519561	rs62525578	C	T	0.0249	0.9675	0.5862	0.143147	4.21982e-05
chr8	130468434	130568434	100000	rs62525577	130518434	5.91976e-06	130545139	130545140	rs186949063	T	A	0.014	0.9258	0.8541	0.189292	6.42246e-06
chr10	44095651	44162854	67203	rs79911570	44112854	5.99033e-06	44112854	44112855	rs79911570	G	C	0.0113	0.976	-0.9226	0.203813	5.99033e-06
chr10	32416208	32516208	100000	rs143263525	32466208	6.30038e-06	32466208	32466209	rs143263525	A	G	0.0372	0.9608	-0.5364	0.118781	6.30038e-06
chr10	32416208	32516208	100000	rs143263525	32466208	6.30038e-06	32467579	32467580	rs12571144	G	A	0.0371	0.9688	-0.519	0.118478	1.18281e-05
chr10	32416208	32516208	100000	rs143263525	32466208	6.30038e-06	32468626	32468627	rs76329624	T	G	0.0391	0.98	-0.4675	0.11418	4.23713e-05
chr10	44038699	44095650	56951	rs184163371	44045650	6.3161e-06	44045650	44045651	rs184163371	A	G	0.0116	0.9999	-0.9011	0.19955	6.3161e-06
chr10	44038699	44095650	56951	rs184163371	44045650	6.3161e-06	44048881	44048882	rs188445945	C	T	0.0116	0.9999	-0.9011	0.19955	6.3161e-06
chr10	44038699	44095650	56951	rs184163371	44045650	6.3161e-06	44072912	44072913	rs191008185	A	G	0.0116	0.9995	-0.9013	0.19955	6.27577e-06
chr10	44038699	44095650	56951	rs184163371	44045650	6.3161e-06	44084425	44084426	rs181957992	A	G	0.0116	0.9989	-0.9016	0.199551	6.24032e-06
chr10	44038699	44095650	56951	rs184163371	44045650	6.3161e-06	44093186	44093187	rs149923641	T	C	0.016	0.8934	-0.7576	0.180923	2.81813e-05
chr5	162736504	162836504	100000	rs111778635	162786504	6.34512e-06	162783451	162783452	rs140327816	A	G	0.0103	0.9469	0.9843	0.219523	7.33897e-06
chr5	162736504	162836504	100000	rs111778635	162786504	6.34512e-06	162786375	162786376	rs113281998	T	G	0.0104	0.9336	0.9911	0.219549	6.35461e-06
chr5	162736504	162836504	100000	rs111778635	162786504	6.34512e-06	162786504	162786505	rs111778635	A	G	0.0104	0.9335	0.9912	0.21956	6.34512e-06
chr6	40576616	40676616	100000	rs11967079	40626616	6.36443e-06	40626616	40626617	rs11967079	A	G	0.435	0.886	-0.2066	0.045774	6.36443e-06
chr6	40576616	40676616	100000	rs11967079	40626616	6.36443e-06	40632598	40632599	rs55714053	C	T	0.4277	0.9015	-0.1994	0.045641	1.25367e-05
chr2	133685072	133785072	100000	rs35916466	133735072	6.48217e-06	133735072	133735073	rs35916466	T	C	0.0171	0.9411	-0.7613	0.168792	6.48217e-06
chr2	133685072	133785072	100000	rs35916466	133735072	6.48217e-06	133738766	133738767	rs34302940	C	G	0.0166	0.9594	-0.7466	0.170058	1.1322e-05
chr8	1154320	1254320	100000	rs35112756	1204320	6.56633e-06	1204320	1204321	rs35112756	C	G	0.3886	0.8027	0.2235	0.049597	6.56633e-06
chr1	226144615	226244615	100000	rs67269884	226194615	6.58042e-06	226194615	226194616	rs67269884	T	A	0.1801	0.9773	-0.262	0.058143	6.58042e-06
chr1	226144615	226244615	100000	rs67269884	226194615	6.58042e-06	226195945	226195946	rs11808474	C	T	0.1796	0.9798	-0.2618	0.058129	6.65394e-06
chr1	226144615	226244615	100000	rs67269884	226194615	6.58042e-06	226196246	226196247	rs113671874	T	C	0.181	0.9807	-0.258	0.057962	8.52291e-06
chr1	226144615	226244615	100000	rs67269884	226194615	6.58042e-06	226196623	226196624	rs11586667	G	A	0.1807	0.9763	-0.2541	0.058162	1.25409e-05
chr1	226144615	226244615	100000	rs67269884	226194615	6.58042e-06	226197313	226197314	rs66934363	C	G	0.1806	0.9828	-0.258	0.057765	7.97441e-06
chr1	226144615	226244615	100000	rs67269884	226194615	6.58042e-06	226199308	226199309	rs66514719	C	T	0.1784	0.9872	-0.2607	0.058062	7.09276e-06
chr1	226144615	226244615	100000	rs67269884	226194615	6.58042e-06	226200259	226200260	rs11809941	G	A	0.1778	0.9879	-0.259	0.05812	8.36848e-06
chr1	226144615	226244615	100000	rs67269884	226194615	6.58042e-06	226203052	226203053	rs11590226	G	A	0.1766	0.9832	-0.2522	0.058153	1.44621e-05
chr1	226144615	226244615	100000	rs67269884	226194615	6.58042e-06	226203583	226203584	rs73100535	A	G	0.178	0.9825	-0.2442	0.058031	2.58312e-05
chr1	226144615	226244615	100000	rs67269884	226194615	6.58042e-06	226204745	226204746	rs7554619	T	C	0.1847	0.983	-0.2374	0.05721	3.31923e-05
chr1	226144615	226244615	100000	rs67269884	226194615	6.58042e-06	226205506	226205507	rs66791434	A	G	0.1746	0.9773	-0.2526	0.058605	1.6334e-05
chr4	7508250	7608250	100000	rs75452312	7558250	6.61614e-06	7551710	7551711	rs116388580	T	G	0.0116	0.9931	-0.8163	0.208595	9.09552e-05
chr4	7508250	7608250	100000	rs75452312	7558250	6.61614e-06	7554721	7554722	rs76208538	A	G	0.0119	0.9771	-0.8512	0.205826	3.54279e-05
chr4	7508250	7608250	100000	rs75452312	7558250	6.61614e-06	7558250	7558251	rs75452312	A	G	0.0125	0.9526	-0.9115	0.202304	6.61614e-06
chr4	7508250	7608250	100000	rs75452312	7558250	6.61614e-06	7560376	7560377	rs80040324	T	C	0.0115	0.9212	-0.8897	0.214968	3.49333e-05
chr7	90372376	90472376	100000	rs184094790	90422376	6.62851e-06	90422376	90422377	rs184094790	G	A	0.0135	0.8349	-0.9171	0.203556	6.62851e-06
chr7	90372376	90472376	100000	rs184094790	90422376	6.62851e-06	90464846	90464847	rs150860228	C	T	0.0129	0.8396	-0.9074	0.207832	1.26443e-05
chr4	42600765	42700765	100000	rs12503436	42650765	6.9852e-06	42641880	42641881	rs1563847	T	C	0.333	0.9732	-0.203	0.048177	2.52198e-05
chr4	42600765	42700765	100000	rs12503436	42650765	6.9852e-06	42643530	42643531	rs6814890	A	T	0.341	0.9681	-0.1908	0.047713	6.37808e-05
chr4	42600765	42700765	100000	rs12503436	42650765	6.9852e-06	42646109	42646110	rs6834500	C	T	0.3397	0.9889	-0.1963	0.047389	3.43002e-05
chr4	42600765	42700765	100000	rs12503436	42650765	6.9852e-06	42646251	42646252	rs6851867	A	G	0.3364	0.9894	-0.201	0.047666	2.47526e-05
chr4	42600765	42700765	100000	rs12503436	42650765	6.9852e-06	42648314	42648315	rs3849586	C	G	0.3103	1	-0.2036	0.048094	2.29295e-05
chr4	42600765	42700765	100000	rs12503436	42650765	6.9852e-06	42650765	42650766	rs12503436	T	G	0.3418	0.9127	-0.2177	0.048436	6.9852e-06
chr11	86236411	86336411	100000	rs79053504	86286411	7.0872e-06	86268840	86268841	rs77332146	G	A	0.0304	1	0.5588	0.12986	1.68237e-05
chr11	86236411	86336411	100000	rs79053504	86286411	7.0872e-06	86271940	86271941	rs76273257	A	G	0.0304	1	0.5588	0.12986	1.68237e-05
chr11	86236411	86336411	100000	rs79053504	86286411	7.0872e-06	86279248	86279249	rs75045497	A	C	0.0438	0.9994	0.4672	0.108908	1.79118e-05
chr11	86236411	86336411	100000	rs79053504	86286411	7.0872e-06	86280698	86280699	rs75018112	C	T	0.0438	0.9989	0.4673	0.108921	1.78643e-05
chr11	86236411	86336411	100000	rs79053504	86286411	7.0872e-06	86286411	86286412	rs79053504	A	C	0.031	0.9777	0.5821	0.129617	7.0872e-06
chr14	56812320	56912320	100000	rs1189039	56862320	7.09909e-06	56857290	56857291	rs1152556	C	T	0.0496	1	0.4114	0.099303	3.43378e-05
chr14	56812320	56912320	100000	rs1189039	56862320	7.09909e-06	56858454	56858455	rs1189048	G	A	0.0504	1	0.4031	0.098297	4.10777e-05
chr14	56812320	56912320	100000	rs1189039	56862320	7.09909e-06	56859852	56859853	rs1189045	A	G	0.0504	1	0.4031	0.098297	4.10777e-05
chr14	56812320	56912320	100000	rs1189039	56862320	7.09909e-06	56861799	56861800	rs1189041	C	A	0.054	1	0.3956	0.095088	3.17225e-05
chr14	56812320	56912320	100000	rs1189039	56862320	7.09909e-06	56862320	56862321	rs1189039	C	T	0.0518	0.9918	0.4397	0.097916	7.09909e-06
chr14	56812320	56912320	100000	rs1189039	56862320	7.09909e-06	56868002	56868003	rs1152560	A	C	0.0536	0.9999	0.3768	0.09592	8.55388e-05
chr14	56812320	56912320	100000	rs1189039	56862320	7.09909e-06	56869646	56869647	rs1189028	A	G	0.0535	0.9835	0.3904	0.095911	4.70257e-05
chr14	56812320	56912320	100000	rs1189039	56862320	7.09909e-06	56875201	56875202	rs1189021	G	A	0.0545	1	0.3771	0.09563	8.04624e-05
chr14	56812320	56912320	100000	rs1189039	56862320	7.09909e-06	56876958	56876959	rs1189020	T	G	0.0576	0.9998	0.3751	0.092726	5.21576e-05
chr14	56812320	56912320	100000	rs1189039	56862320	7.09909e-06	56879148	56879149	rs1152562	T	C	0.054	0.9995	-0.3958	0.095907	3.68481e-05
chr14	56812320	56912320	100000	rs1189039	56862320	7.09909e-06	56879263	56879264	rs1152563	A	G	0.0518	0.9994	-0.4085	0.097027	2.55751e-05
chr14	56812320	56912320	100000	rs1189039	56862320	7.09909e-06	56883949	56883950	rs1189135	A	G	0.0482	0.9718	-0.4277	0.101854	2.6745e-05
chr21	41645683	41745683	100000	rs79603863	41695683	7.15015e-06	41693759	41693760	rs76516004	G	A	0.0114	0.82	-0.9338	0.212552	1.11681e-05
chr21	41645683	41745683	100000	rs79603863	41695683	7.15015e-06	41694577	41694578	rs139612454	T	A	0.0118	0.8123	-0.9072	0.208088	1.30341e-05
chr21	41645683	41745683	100000	rs79603863	41695683	7.15015e-06	41694604	41694605	rs117780116	C	T	0.0115	0.8259	-0.9407	0.211367	8.56428e-06
chr21	41645683	41745683	100000	rs79603863	41695683	7.15015e-06	41695402	41695403	rs77877362	C	A	0.0115	0.829	-0.9461	0.211161	7.44927e-06
chr21	41645683	41745683	100000	rs79603863	41695683	7.15015e-06	41695683	41695684	rs79603863	T	C	0.0115	0.8303	-0.9474	0.211035	7.15015e-06
chr21	41645683	41745683	100000	rs79603863	41695683	7.15015e-06	41695913	41695914	rs117826741	T	C	0.0115	0.8393	-0.9333	0.209646	8.51078e-06
chr10	43085093	43137945	52852	rs142627435	43087945	7.18318e-06	43087945	43087946	rs142627435	T	C	0.0267	0.89	-0.6476	0.144286	7.18318e-06
chr10	43085093	43137945	52852	rs142627435	43087945	7.18318e-06	43095633	43095634	rs73266615	C	T	0.0442	1	-0.4209	0.106907	8.2599e-05
chr10	43085093	43137945	52852	rs142627435	43087945	7.18318e-06	43102305	43102306	rs113548707	C	T	0.0442	1	-0.4209	0.106907	8.2599e-05
chr10	43085093	43137945	52852	rs142627435	43087945	7.18318e-06	43102775	43102776	rs141588674	A	G	0.0264	0.9001	-0.6443	0.14426	7.95409e-06
chr10	43085093	43137945	52852	rs142627435	43087945	7.18318e-06	43103209	43103210	rs117580817	A	C	0.0264	0.9001	-0.6443	0.14426	7.95409e-06
chr10	43085093	43137945	52852	rs142627435	43087945	7.18318e-06	43107135	43107136	rs73266627	C	A	0.0442	1	-0.4209	0.106907	8.2599e-05
chr10	43085093	43137945	52852	rs142627435	43087945	7.18318e-06	43122288	43122289	rs142768637	C	T	0.0255	0.8927	-0.6717	0.147016	4.90877e-06
chr10	43085093	43137945	52852	rs142627435	43087945	7.18318e-06	43128723	43128724	rs141949338	C	T	0.0217	0.9619	-0.6492	0.15288	2.16916e-05
chr10	43085093	43137945	52852	rs142627435	43087945	7.18318e-06	43130927	43130928	rs73266651	G	A	0.0444	0.9552	-0.4382	0.109917	6.70544e-05
chr10	43085093	43137945	52852	rs142627435	43087945	7.18318e-06	43131935	43131936	rs138123967	C	G	0.0269	0.906	-0.6444	0.143333	6.93742e-06
chr3	173905012	173976365	71353	rs111881612	173926365	7.41189e-06	173926365	173926366	rs111881612	T	C	0.0103	0.9972	0.8639	0.192772	7.41189e-06
chr3	173905012	173976365	71353	rs111881612	173926365	7.41189e-06	173974427	173974428	rs690708	T	C	0.1312	0.9944	-0.2702	0.066871	5.32215e-05
chr1	213457890	213512923	55033	rs2841420	213462923	7.45412e-06	213460546	213460547	rs1187797	G	A	0.0179	1	-0.7162	0.15986	7.45558e-06
chr1	213457890	213512923	55033	rs2841420	213462923	7.45412e-06	213461959	213461960	rs1469786	T	C	0.0179	1	-0.7162	0.15986	7.45558e-06
chr1	213457890	213512923	55033	rs2841420	213462923	7.45412e-06	213462923	213462924	rs2841420	G	C	0.0179	0.9999	-0.7163	0.159874	7.45412e-06
chr1	213457890	213512923	55033	rs2841420	213462923	7.45412e-06	213467418	213467419	rs1187789	T	C	0.0182	0.9875	-0.705	0.159587	9.98195e-06
chr1	213457890	213512923	55033	rs2841420	213462923	7.45412e-06	213471110	213471111	rs971184	G	A	0.0186	0.9915	-0.6842	0.158243	1.53484e-05
chr1	213457890	213512923	55033	rs2841420	213462923	7.45412e-06	213483278	213483279	rs2841423	T	C	0.0207	0.9831	-0.65	0.153357	2.2486e-05
chr13	66463966	66563966	100000	rs191706310	66513966	7.48049e-06	66513966	66513967	rs191706310	G	A	0.0321	0.8268	-0.5613	0.125307	7.48049e-06
chr13	66463966	66563966	100000	rs191706310	66513966	7.48049e-06	66521047	66521048	rs78851442	C	A	0.0202	0.8054	-0.6703	0.167283	6.14361e-05
chr3	2306140	2406140	100000	rs76023947	2356140	7.75861e-06	2356140	2356141	rs76023947	T	G	0.0222	0.989	-0.6853	0.153253	7.75861e-06
chr3	2306140	2406140	100000	rs76023947	2356140	7.75861e-06	2388841	2388842	rs114913537	T	C	0.0221	0.9909	-0.6837	0.153256	8.14884e-06
chr3	2306140	2406140	100000	rs76023947	2356140	7.75861e-06	2394775	2394776	rs147895101	T	C	0.0221	0.99	-0.6828	0.153283	8.40523e-06
chr20	49209184	49309184	100000	rs2426190	49259184	7.81209e-06	49257402	49257403	rs6096038	T	G	0.4737	0.8379	-0.1938	0.048542	6.53154e-05
chr20	49209184	49309184	100000	rs2426190	49259184	7.81209e-06	49257685	49257686	rs2426189	G	A	0.4664	0.8305	-0.1935	0.048735	7.18634e-05
chr20	49209184	49309184	100000	rs2426190	49259184	7.81209e-06	49259184	49259185	rs2426190	C	G	0.4587	0.8604	-0.2132	0.047693	7.81209e-06
chr20	49209184	49309184	100000	rs2426190	49259184	7.81209e-06	49267926	49267927	rs6126061	C	T	0.4547	0.8809	-0.1866	0.047165	7.6107e-05
chr20	49209184	49309184	100000	rs2426190	49259184	7.81209e-06	49268520	49268521	rs62202793	A	G	0.4732	0.8888	0.1879	0.046466	5.27233e-05
chr20	49209184	49309184	100000	rs2426190	49259184	7.81209e-06	49273954	49273955	rs6067501	T	C	0.4617	0.8872	0.1842	0.046752	8.14583e-05
chr12	99143495	99243495	100000	rs35070158	99193495	8.18943e-06	99157804	99157805	rs34860642	T	C	0.1322	0.9561	-0.2572	0.065879	9.44757e-05
chr12	99143495	99243495	100000	rs35070158	99193495	8.18943e-06	99158370	99158371	rs11109593	T	C	0.1313	0.9577	-0.2601	0.066004	8.14977e-05
chr12	99143495	99243495	100000	rs35070158	99193495	8.18943e-06	99169168	99169169	rs35018642	G	C	0.1241	0.9914	-0.2748	0.065842	3.00639e-05
chr12	99143495	99243495	100000	rs35070158	99193495	8.18943e-06	99169648	99169649	rs35263167	G	C	0.1239	0.9937	-0.2772	0.065781	2.50659e-05
chr12	99143495	99243495	100000	rs35070158	99193495	8.18943e-06	99169675	99169676	rs12815614	C	T	0.1268	1	-0.2846	0.064676	1.08187e-05
chr12	99143495	99243495	100000	rs35070158	99193495	8.18943e-06	99170505	99170506	rs35274249	T	G	0.1239	0.9929	-0.2774	0.065804	2.48312e-05
chr12	99143495	99243495	100000	rs35070158	99193495	8.18943e-06	99171091	99171092	rs79232389	T	A	0.1233	0.9936	-0.2768	0.06591	2.68044e-05
chr12	99143495	99243495	100000	rs35070158	99193495	8.18943e-06	99172818	99172819	rs35187145	C	T	0.1181	0.9854	-0.2883	0.067222	1.79455e-05
chr12	99143495	99243495	100000	rs35070158	99193495	8.18943e-06	99182820	99182821	rs75620838	A	G	0.1143	0.9907	-0.2999	0.067926	1.00897e-05
chr12	99143495	99243495	100000	rs35070158	99193495	8.18943e-06	99193495	99193496	rs35070158	A	G	0.1125	0.9934	-0.3035	0.068057	8.18943e-06
chr12	99143495	99243495	100000	rs35070158	99193495	8.18943e-06	99205825	99205826	rs17227697	C	T	0.1225	0.9902	-0.2658	0.066054	5.73823e-05
chr12	99143495	99243495	100000	rs35070158	99193495	8.18943e-06	99206109	99206110	rs34325415	C	T	0.1411	0.9825	-0.2777	0.062418	8.60998e-06
chr12	99143495	99243495	100000	rs35070158	99193495	8.18943e-06	99206717	99206718	rs61933595	C	G	0.115	0.9897	-0.3015	0.06776	8.61753e-06
chr12	99143495	99243495	100000	rs35070158	99193495	8.18943e-06	99212933	99212934	rs36121812	C	T	0.1254	0.9879	-0.2609	0.065355	6.53267e-05
chr12	99143495	99243495	100000	rs35070158	99193495	8.18943e-06	99215630	99215631	rs35538594	T	C	0.1176	0.9831	-0.2961	0.066802	9.28146e-06
chr12	99143495	99243495	100000	rs35070158	99193495	8.18943e-06	99241692	99241693	rs201368	G	C	0.1405	0.9744	0.2479	0.062756	7.83361e-05
chr11	100408584	100508584	100000	rs12283543	100458584	8.28734e-06	100435871	100435872	rs12280460	T	C	0.0194	0.9561	0.6663	0.152928	1.31842e-05
chr11	100408584	100508584	100000	rs12283543	100458584	8.28734e-06	100458584	100458585	rs12283543	A	G	0.02	0.9788	0.663	0.148736	8.28734e-06
chr6	20744681	20844681	100000	rs4492184	20794681	8.32916e-06	20790807	20790808	rs9368237	T	C	0.295	0.9833	0.215	0.04871	1.01498e-05
chr6	20744681	20844681	100000	rs4492184	20794681	8.32916e-06	20791510	20791511	rs11752772	G	A	0.3116	0.9951	0.2062	0.048189	1.882e-05
chr6	20744681	20844681	100000	rs4492184	20794681	8.32916e-06	20794681	20794682	rs4492184	C	A	0.3363	0.9977	0.2106	0.04725	8.32916e-06
chr6	20744681	20844681	100000	rs4492184	20794681	8.32916e-06	20795447	20795448	rs11751916	G	A	0.3129	0.9968	0.2049	0.048189	2.12811e-05
chr6	20744681	20844681	100000	rs4492184	20794681	8.32916e-06	20799424	20799425	rs4496779	G	A	0.3106	0.9939	0.2096	0.048386	1.48491e-05
chr6	20744681	20844681	100000	rs4492184	20794681	8.32916e-06	20800169	20800170	rs9368238	C	G	0.3129	0.9976	0.206	0.048207	1.93066e-05
chr6	20744681	20844681	100000	rs4492184	20794681	8.32916e-06	20803098	20803099	rs4710950	A	T	0.3138	1	0.1979	0.048219	4.05539e-05
chr6	20744681	20844681	100000	rs4492184	20794681	8.32916e-06	20803686	20803687	rs6925153	A	G	0.3122	0.9989	0.1998	0.048186	3.38871e-05
chr6	20744681	20844681	100000	rs4492184	20794681	8.32916e-06	20805129	20805130	rs4712551	C	T	0.2792	0.9912	0.2019	0.049814	5.03425e-05
chr6	20744681	20844681	100000	rs4492184	20794681	8.32916e-06	20813012	20813013	rs9368239	A	T	0.3146	0.9927	0.2004	0.047838	2.80514e-05
chr6	20744681	20844681	100000	rs4492184	20794681	8.32916e-06	20817987	20817988	rs9366360	G	A	0.3161	0.9919	0.2002	0.047773	2.78331e-05
chr6	20744681	20844681	100000	rs4492184	20794681	8.32916e-06	20826167	20826168	rs9368242	A	G	0.3208	0.9946	0.1898	0.047422	6.25116e-05
chr6	20744681	20844681	100000	rs4492184	20794681	8.32916e-06	20829771	20829772	rs9356755	A	C	0.3146	0.9982	0.1965	0.047692	3.78991e-05
chr6	20744681	20844681	100000	rs4492184	20794681	8.32916e-06	20830664	20830665	rs9348448	T	C	0.3161	1	0.204	0.047643	1.85697e-05
chr6	20744681	20844681	100000	rs4492184	20794681	8.32916e-06	20830827	20830828	rs34799469	G	A	0.3167	0.9972	0.1951	0.047655	4.24201e-05
chr20	8772843	8872843	100000	rs139479469	8822843	8.34109e-06	8822843	8822844	rs139479469	A	C	0.0131	0.9793	0.8781	0.197049	8.34109e-06
chr20	15760799	15860799	100000	rs16996640	15810799	8.37227e-06	15810799	15810800	rs16996640	G	A	0.0129	1	0.7958	0.178614	8.37227e-06
chr1	208258046	208358046	100000	rs515352	208308046	8.46555e-06	208308046	208308047	rs515352	T	A	0.0245	0.9938	0.6202	0.139269	8.46555e-06
chr1	208258046	208358046	100000	rs515352	208308046	8.46555e-06	208316815	208316816	rs607857	C	G	0.0254	1	0.5495	0.140156	8.83834e-05
chr1	208258046	208358046	100000	rs515352	208308046	8.46555e-06	208322217	208322218	rs1937158	G	A	0.0257	0.992	0.5616	0.140356	6.29533e-05
chr1	208258046	208358046	100000	rs515352	208308046	8.46555e-06	208325495	208325496	rs503030	T	C	0.025	0.9983	0.5689	0.141989	6.15072e-05
chr1	220155669	220206426	50757	rs1391566	220156426	8.71955e-06	220155682	220155683	rs2173403	C	A	0.4143	0.9759	-0.1967	0.044632	1.04204e-05
chr1	220155669	220206426	50757	rs1391566	220156426	8.71955e-06	220155919	220155920	rs2133194	A	G	0.4136	0.9762	-0.198	0.044602	9.00792e-06
chr1	220155669	220206426	50757	rs1391566	220156426	8.71955e-06	220156426	220156427	rs1391566	C	T	0.4137	0.9756	-0.1984	0.04462	8.71955e-06
chr1	220155669	220206426	50757	rs1391566	220156426	8.71955e-06	220174739	220174740	rs4379680	T	C	0.4035	0.9622	-0.1758	0.044995	9.29927e-05
chr9	111415050	111465291	50241	rs147083866	111415291	8.88578e-06	111415291	111415292	rs147083866	G	A	0.0107	0.9303	1.0693	0.240694	8.88578e-06
chr1	211768364	211868364	100000	rs11578582	211818364	8.93494e-06	211791809	211791810	rs66644168	T	C	0.0621	0.9343	-0.3866	0.092992	3.21654e-05
chr1	211768364	211868364	100000	rs11578582	211818364	8.93494e-06	211802850	211802851	rs34900758	G	T	0.0338	0.8697	-0.5321	0.128686	3.55301e-05
chr1	211768364	211868364	100000	rs11578582	211818364	8.93494e-06	211806513	211806514	rs35478833	A	G	0.0477	0.9955	-0.4295	0.103017	3.0608e-05
chr1	211768364	211868364	100000	rs11578582	211818364	8.93494e-06	211807647	211807648	rs34490984	C	G	0.0477	0.9982	-0.4309	0.102949	2.84721e-05
chr1	211768364	211868364	100000	rs11578582	211818364	8.93494e-06	211813416	211813417	rs11579863	T	C	0.0503	0.9983	-0.4052	0.100871	5.89587e-05
chr1	211768364	211868364	100000	rs11578582	211818364	8.93494e-06	211816153	211816154	rs17017858	C	T	0.0477	0.996	-0.4316	0.103029	2.80021e-05
chr1	211768364	211868364	100000	rs11578582	211818364	8.93494e-06	211818364	211818365	rs11578582	A	G	0.0332	0.8773	-0.5779	0.130125	8.93494e-06
chr8	94950388	95050388	100000	rs74810163	95000388	8.99265e-06	95000388	95000389	rs74810163	G	C	0.0415	0.9264	0.5	0.112607	8.99265e-06
chr3	55773889	55873889	100000	rs76258078	55823889	9.0726e-06	55823889	55823890	rs76258078	G	A	0.0166	0.8288	0.7722	0.173997	9.0726e-06
chr10	115323679	115423679	100000	rs4636593	115373679	9.14405e-06	115373679	115373680	rs4636593	C	A	0.4083	0.9535	-0.2076	0.0468	9.14405e-06
chr2	28473922	28537387	63465	rs62139148	28487387	9.20375e-06	28475730	28475731	rs11678504	C	A	0.1387	0.9955	0.2728	0.063063	1.51784e-05
chr2	28473922	28537387	63465	rs62139148	28487387	9.20375e-06	28479148	28479149	rs62139145	A	G	0.1384	0.9943	0.2738	0.063149	1.45659e-05
chr2	28473922	28537387	63465	rs62139148	28487387	9.20375e-06	28481573	28481574	rs2879031	C	G	0.1379	0.9941	0.2718	0.063222	1.71148e-05
chr2	28473922	28537387	63465	rs62139148	28487387	9.20375e-06	28483529	28483530	rs56311503	A	G	0.1484	0.9573	0.2658	0.06221	1.93778e-05
chr2	28473922	28537387	63465	rs62139148	28487387	9.20375e-06	28483717	28483718	rs56951679	C	T	0.1377	0.9936	0.2723	0.063269	1.67287e-05
chr2	28473922	28537387	63465	rs62139148	28487387	9.20375e-06	28486415	28486416	rs11684560	A	G	0.1355	0.9863	0.2807	0.063985	1.14526e-05
chr2	28473922	28537387	63465	rs62139148	28487387	9.20375e-06	28487387	28487388	rs62139148	A	G	0.134	0.9864	0.2853	0.064321	9.20375e-06
chr2	28473922	28537387	63465	rs62139148	28487387	9.20375e-06	28497275	28497276	rs6711937	T	C	0.1326	1	0.2692	0.063629	2.32392e-05
chr2	28473922	28537387	63465	rs62139148	28487387	9.20375e-06	28504149	28504150	rs870969	C	G	0.1397	0.988	0.2803	0.063299	9.5078e-06
chr20	48972102	49072102	100000	rs1961467	49022102	9.33318e-06	49019650	49019651	rs913676	C	T	0.1774	0.9569	-0.2493	0.06016	3.40787e-05
chr20	48972102	49072102	100000	rs1961467	49022102	9.33318e-06	49021519	49021520	rs6512631	T	C	0.1821	1	-0.247	0.057996	2.06147e-05
chr20	48972102	49072102	100000	rs1961467	49022102	9.33318e-06	49022102	49022103	rs1961467	C	T	0.22	0.9678	-0.2385	0.053819	9.33318e-06
chr20	48972102	49072102	100000	rs1961467	49022102	9.33318e-06	49022394	49022395	rs4811061	C	G	0.23	0.963	-0.2305	0.05287	1.30652e-05
chr1	212409622	212509622	100000	rs351403	212459622	9.58351e-06	212459622	212459623	rs351403	T	C	0.0122	0.8144	0.9498	0.214587	9.58351e-06
chr2	9872800	9972800	100000	rs13406798	9922800	9.61163e-06	9922256	9922257	rs4669457	A	G	0.2513	1	0.2125	0.050972	3.05299e-05
chr2	9872800	9972800	100000	rs13406798	9922800	9.61163e-06	9922282	9922283	rs4669458	C	T	0.2423	0.9893	0.209	0.051381	4.76063e-05
chr2	9872800	9972800	100000	rs13406798	9922800	9.61163e-06	9922668	9922669	rs55917555	C	T	0.227	0.9927	0.2243	0.052506	1.94362e-05
chr2	9872800	9972800	100000	rs13406798	9922800	9.61163e-06	9922800	9922801	rs13406798	G	A	0.2376	0.9805	0.2305	0.052074	9.61163e-06
chr2	9872800	9972800	100000	rs13406798	9922800	9.61163e-06	9928558	9928559	rs7565749	C	T	0.26	0.8735	0.2088	0.052911	7.94714e-05
chr11	99892409	99983286	90877	rs117817917	99933286	9.67892e-06	99933286	99933287	rs117817917	A	G	0.0193	0.9329	-0.7348	0.166096	9.67892e-06
chr8	95053164	95153164	100000	rs2252301	95103164	9.71375e-06	95092598	95092599	rs28529788	T	C	0.1345	0.9906	-0.2858	0.065068	1.12482e-05
chr8	95053164	95153164	100000	rs2252301	95103164	9.71375e-06	95093903	95093904	rs6471427	C	T	0.1401	0.9917	-0.2811	0.063775	1.04289e-05
chr8	95053164	95153164	100000	rs2252301	95103164	9.71375e-06	95095965	95095966	rs7013751	T	G	0.1705	1	-0.2298	0.058933	9.63098e-05
chr8	95053164	95153164	100000	rs2252301	95103164	9.71375e-06	95097937	95097938	rs73262293	T	C	0.1623	0.9936	-0.2464	0.060797	5.06239e-05
chr8	95053164	95153164	100000	rs2252301	95103164	9.71375e-06	95099755	95099756	rs2446850	G	A	0.3103	0.996	-0.1891	0.047688	7.33171e-05
chr8	95053164	95153164	100000	rs2252301	95103164	9.71375e-06	95100390	95100391	rs2513756	C	A	0.1647	0.9867	-0.2622	0.06021	1.32979e-05
chr8	95053164	95153164	100000	rs2252301	95103164	9.71375e-06	95103129	95103130	rs2252297	T	A	0.1339	0.9929	-0.289	0.065327	9.72458e-06
chr8	95053164	95153164	100000	rs2252301	95103164	9.71375e-06	95103164	95103165	rs2252301	G	A	0.1339	0.9929	-0.289	0.065328	9.71375e-06
chr8	95053164	95153164	100000	rs2252301	95103164	9.71375e-06	95115704	95115705	rs2446831	G	A	0.1183	0.9997	-0.2906	0.070259	3.53018e-05
chr8	95053164	95153164	100000	rs2252301	95103164	9.71375e-06	95119992	95119993	rs2513781	T	G	0.118	0.9987	-0.2875	0.070329	4.34396e-05
chr8	95053164	95153164	100000	rs2252301	95103164	9.71375e-06	95124271	95124272	rs2513782	A	C	0.1185	0.9979	-0.2827	0.070115	5.51793e-05
chr8	95053164	95153164	100000	rs2252301	95103164	9.71375e-06	95124904	95124905	rs2513783	C	T	0.1188	0.9998	-0.2785	0.069858	6.71792e-05
chr8	95053164	95153164	100000	rs2252301	95103164	9.71375e-06	95126059	95126060	rs17725945	G	A	0.0924	0.9462	-0.3076	0.078428	8.79906e-05
chr8	95053164	95153164	100000	rs2252301	95103164	9.71375e-06	95137989	95137990	rs114066982	C	A	0.0194	0.9493	0.6538	0.164158	6.8045e-05
chr9	98878588	98978588	100000	rs73529641	98928588	9.84089e-06	98928588	98928589	rs73529641	A	G	0.0234	0.9619	0.6929	0.15674	9.84089e-06
chr3	177094575	177194575	100000	rs79095079	177144575	9.85132e-06	177144575	177144576	rs79095079	C	T	0.0168	0.8371	0.8014	0.181305	9.85132e-06
chr3	174044109	174097928	53819	rs5015152	174047928	9.98376e-06	174047928	174047929	rs5015152	C	G	0.1321	1	0.2886	0.065341	9.98376e-06
chr3	174044109	174097928	53819	rs5015152	174047928	9.98376e-06	174051967	174051968	rs1879246	G	A	0.134	0.9969	0.2701	0.065181	3.40719e-05
chr3	174044109	174097928	53819	rs5015152	174047928	9.98376e-06	174052467	174052468	rs1014345	C	T	0.1333	0.9982	0.2618	0.065258	6.04351e-05
chr3	174044109	174097928	53819	rs5015152	174047928	9.98376e-06	174053904	174053905	rs1520161	C	A	0.1344	1	0.2619	0.065279	6.03353e-05
chr3	174044109	174097928	53819	rs5015152	174047928	9.98376e-06	174055405	174055406	rs1474183	G	A	0.1305	0.9976	0.2818	0.065837	1.86495e-05
chr3	174044109	174097928	53819	rs5015152	174047928	9.98376e-06	174058697	174058698	rs7628264	T	C	0.1339	1	0.2545	0.065068	9.19119e-05
chr3	174044109	174097928	53819	rs5015152	174047928	9.98376e-06	174077948	174077949	rs4894469	T	C	0.1318	0.996	0.2616	0.065607	6.68105e-05
chr21	22852141	22952141	100000	rs62216123	22902141	1.0201e-05	22902141	22902142	rs62216123	G	T	0.1176	0.9941	-0.3029	0.068636	1.0201e-05
chr21	22852141	22952141	100000	rs62216123	22902141	1.0201e-05	22903882	22903883	rs62216125	A	C	0.1183	0.9965	-0.3002	0.068373	1.12866e-05
chr6	20844682	20925581	80899	rs9350296	20875581	1.02084e-05	20875581	20875582	rs9350296	C	T	0.3156	0.9993	0.2106	0.047733	1.02084e-05
chr6	20844682	20925581	80899	rs9350296	20875581	1.02084e-05	20875726	20875727	rs9368247	T	G	0.3156	0.9996	0.2105	0.047724	1.02787e-05
chr22	37858434	37958434	100000	rs6000756	37908434	1.02466e-05	37908434	37908435	rs6000756	T	C	0.4301	0.9739	-0.1993	0.045177	1.02466e-05
chr22	37858434	37958434	100000	rs6000756	37908434	1.02466e-05	37910803	37910804	rs738301	G	T	0.4805	0.846	-0.2074	0.047305	1.16824e-05
chr10	43938698	44038698	100000	rs192116635	43988698	1.03016e-05	43988698	43988699	rs192116635	A	C	0.0123	0.9539	-0.8791	0.199303	1.03016e-05
chr10	43938698	44038698	100000	rs192116635	43988698	1.03016e-05	44002566	44002567	rs115453171	G	A	0.0123	0.9539	-0.8791	0.199303	1.03072e-05
chr10	43938698	44038698	100000	rs192116635	43988698	1.03016e-05	44020172	44020173	rs76726926	A	G	0.0116	1	-0.901	0.19955	6.32854e-06
chr10	43938698	44038698	100000	rs192116635	43988698	1.03016e-05	44021382	44021383	rs114034090	T	C	0.0116	1	-0.901	0.19955	6.32854e-06
chr10	43938698	44038698	100000	rs192116635	43988698	1.03016e-05	44025268	44025269	rs181189613	T	C	0.0116	1	-0.901	0.19955	6.32854e-06
chr10	43938698	44038698	100000	rs192116635	43988698	1.03016e-05	44027866	44027867	rs144506291	T	C	0.0116	0.9989	-0.9005	0.199554	6.40605e-06
chr10	43938698	44038698	100000	rs192116635	43988698	1.03016e-05	44028479	44028480	rs190606221	A	C	0.0116	1	-0.901	0.19955	6.32854e-06
chr3	180650751	180719834	69083	rs78860730	180669834	1.042e-05	180656392	180656393	rs112214547	G	A	0.0162	0.9531	0.7111	0.165496	1.7335e-05
chr3	180650751	180719834	69083	rs78860730	180669834	1.042e-05	180656836	180656837	rs112377358	C	A	0.0217	0.9822	0.5795	0.137677	2.56666e-05
chr3	180650751	180719834	69083	rs78860730	180669834	1.042e-05	180661226	180661227	rs111926650	C	G	0.0217	0.9808	0.5777	0.137324	2.59354e-05
chr3	180650751	180719834	69083	rs78860730	180669834	1.042e-05	180662138	180662139	rs6801213	T	C	0.0217	0.9829	0.5784	0.13688	2.38161e-05
chr3	180650751	180719834	69083	rs78860730	180669834	1.042e-05	180667557	180667558	rs6802944	T	C	0.0221	0.9881	0.5694	0.13294	1.84189e-05
chr3	180650751	180719834	69083	rs78860730	180669834	1.042e-05	180668777	180668778	rs9873302	G	A	0.0156	0.9961	0.6778	0.166344	4.60264e-05
chr3	180650751	180719834	69083	rs78860730	180669834	1.042e-05	180669834	180669835	rs78860730	A	T	0.0235	0.9193	0.5993	0.135939	1.042e-05
chr3	180650751	180719834	69083	rs78860730	180669834	1.042e-05	180670718	180670719	rs112086973	T	C	0.0221	0.9883	0.5691	0.132899	1.85298e-05
chr3	180650751	180719834	69083	rs78860730	180669834	1.042e-05	180682884	180682885	rs7611091	G	A	0.0222	0.9867	0.5676	0.132901	1.94686e-05
chr3	180650751	180719834	69083	rs78860730	180669834	1.042e-05	180686388	180686389	rs75279831	C	G	0.0156	0.9965	0.6773	0.166272	4.63223e-05
chr3	180650751	180719834	69083	rs78860730	180669834	1.042e-05	180695990	180695991	rs1805627	C	T	0.0221	0.9879	0.5687	0.132931	1.88546e-05
chr3	180650751	180719834	69083	rs78860730	180669834	1.042e-05	180704176	180704177	rs111577886	T	C	0.0154	0.9853	0.685	0.167773	4.45179e-05
chr8	82219951	82271601	51650	rs11989537	82221601	1.04941e-05	82221601	82221602	rs11989537	C	T	0.0145	0.9461	-0.8721	0.197909	1.04941e-05
chr8	82219951	82271601	51650	rs11989537	82221601	1.04941e-05	82222140	82222141	rs115324702	C	T	0.0145	0.9456	-0.8722	0.197983	1.05577e-05
chr8	82219951	82271601	51650	rs11989537	82221601	1.04941e-05	82224477	82224478	rs78912962	C	T	0.0145	0.9445	-0.8726	0.198124	1.06198e-05
chr10	45385764	45485764	100000	rs146386103	45435764	1.06307e-05	45410490	45410491	rs76850414	G	T	0.0147	0.9744	-0.7048	0.178204	7.65056e-05
chr10	45385764	45485764	100000	rs146386103	45435764	1.06307e-05	45434053	45434054	rs114033869	T	C	0.0107	0.9675	-0.8883	0.209701	2.27739e-05
chr10	45385764	45485764	100000	rs146386103	45435764	1.06307e-05	45435764	45435765	rs146386103	T	C	0.0103	0.9642	-0.9428	0.214092	1.06307e-05
chr10	45385764	45485764	100000	rs146386103	45435764	1.06307e-05	45440792	45440793	rs140627390	A	G	0.0105	0.9577	-0.94	0.213731	1.09192e-05
chr10	45385764	45485764	100000	rs146386103	45435764	1.06307e-05	45442719	45442720	rs139464881	T	G	0.0105	0.9558	-0.9383	0.213517	1.11044e-05
chr10	45385764	45485764	100000	rs146386103	45435764	1.06307e-05	45447269	45447270	rs149131237	C	G	0.0109	0.9804	-0.8136	0.207135	8.56156e-05
chr14	47275977	47375977	100000	rs59176809	47325977	1.07585e-05	47312344	47312345	rs74047322	A	G	0.0227	0.9929	0.6304	0.148381	2.1518e-05
chr14	47275977	47375977	100000	rs59176809	47325977	1.07585e-05	47315390	47315391	rs73250858	G	T	0.0227	0.9921	0.6316	0.14803	1.98444e-05
chr14	47275977	47375977	100000	rs59176809	47325977	1.07585e-05	47325977	47325978	rs59176809	G	A	0.0276	0.9617	0.6085	0.138248	1.07585e-05
chr14	47275977	47375977	100000	rs59176809	47325977	1.07585e-05	47339806	47339807	rs3007093	T	C	0.0226	0.9949	-0.6332	0.148439	1.98963e-05
chr14	47275977	47375977	100000	rs59176809	47325977	1.07585e-05	47341130	47341131	rs2933208	C	G	0.0226	0.9949	-0.6333	0.148439	1.98854e-05
chr5	98300613	98400613	100000	rs111284420	98350613	1.0777e-05	98350613	98350614	rs111284420	C	A	0.0161	0.9956	0.7744	0.175963	1.0777e-05
chr14	65484982	65584982	100000	rs113654453	65534982	1.08222e-05	65534982	65534983	rs113654453	C	T	0.0106	0.9848	-0.8733	0.198464	1.08222e-05
chr11	129332605	129432605	100000	rs11221736	129382605	1.08336e-05	129361806	129361807	rs80124429	T	C	0.0724	0.9615	0.3413	0.086993	8.74064e-05
chr11	129332605	129432605	100000	rs11221736	129382605	1.08336e-05	129369347	129369348	rs76632233	A	C	0.071	0.9585	0.3535	0.087142	4.98955e-05
chr11	129332605	129432605	100000	rs11221736	129382605	1.08336e-05	129372635	129372636	rs11221730	G	A	0.0712	0.9577	0.3486	0.086981	6.14126e-05
chr11	129332605	129432605	100000	rs11221736	129382605	1.08336e-05	129377513	129377514	rs7104159	C	G	0.0703	0.9471	0.3751	0.0886	2.29603e-05
chr11	129332605	129432605	100000	rs11221736	129382605	1.08336e-05	129377781	129377782	rs7123510	C	T	0.0678	0.9291	0.3702	0.091081	4.80977e-05
chr11	129332605	129432605	100000	rs11221736	129382605	1.08336e-05	129382605	129382606	rs11221736	T	C	0.0735	0.9454	0.3835	0.087154	1.08336e-05
chr4	123178831	123278831	100000	rs77037156	123228831	1.08446e-05	123228831	123228832	rs77037156	A	T	0.0324	0.8022	-0.5882	0.133694	1.08446e-05
chr16	11019730	11119730	100000	rs111339384	11069730	1.10384e-05	11050355	11050356	rs7193451	T	C	0.0666	0.9978	0.3539	0.087094	4.84586e-05
chr16	11019730	11119730	100000	rs111339384	11069730	1.10384e-05	11051357	11051358	rs11862106	A	G	0.0679	1	0.3407	0.087336	9.55981e-05
chr16	11019730	11119730	100000	rs111339384	11069730	1.10384e-05	11059194	11059195	rs3871207	C	T	0.0674	0.995	0.3572	0.086576	3.69453e-05
chr16	11019730	11119730	100000	rs111339384	11069730	1.10384e-05	11064554	11064555	rs7204430	G	C	0.07	0.9956	0.3683	0.084398	1.27473e-05
chr16	11019730	11119730	100000	rs111339384	11069730	1.10384e-05	11069057	11069058	rs13334117	T	C	0.0688	0.9985	0.3731	0.084881	1.10591e-05
chr16	11019730	11119730	100000	rs111339384	11069730	1.10384e-05	11069730	11069731	rs111339384	T	A	0.0688	0.9985	0.3731	0.084882	1.10384e-05
chr8	28890229	28977804	87575	rs11775056	28927804	1.13234e-05	28894394	28894395	rs4732899	C	T	0.4305	0.9981	-0.1707	0.043825	9.82412e-05
chr8	28890229	28977804	87575	rs11775056	28927804	1.13234e-05	28896513	28896514	rs13256557	T	C	0.4307	0.9984	-0.1714	0.043823	9.1449e-05
chr8	28890229	28977804	87575	rs11775056	28927804	1.13234e-05	28901342	28901343	rs13262991	A	C	0.4307	0.9979	-0.1719	0.043833	8.80083e-05
chr8	28890229	28977804	87575	rs11775056	28927804	1.13234e-05	28913887	28913888	rs2279442	T	C	0.429	1	-0.1781	0.043901	4.97578e-05
chr8	28890229	28977804	87575	rs11775056	28927804	1.13234e-05	28925191	28925192	rs7813306	T	C	0.0389	0.9828	0.4492	0.112924	6.9641e-05
chr8	28890229	28977804	87575	rs11775056	28927804	1.13234e-05	28927804	28927805	rs11775056	T	G	0.3043	0.9832	-0.2049	0.04667	1.13234e-05
chr8	28890229	28977804	87575	rs11775056	28927804	1.13234e-05	28954529	28954530	rs11785934	C	T	0.4434	0.9913	-0.184	0.044268	3.24662e-05
chr21	43814518	43914518	100000	rs4920104	43864518	1.13676e-05	43862465	43862466	rs2254368	G	A	0.457	0.9953	-0.1857	0.043774	2.21445e-05
chr21	43814518	43914518	100000	rs4920104	43864518	1.13676e-05	43863938	43863939	rs2065330	C	T	0.4601	0.9969	-0.1854	0.043679	2.18727e-05
chr21	43814518	43914518	100000	rs4920104	43864518	1.13676e-05	43864518	43864519	rs4920104	G	A	0.4629	1	-0.1908	0.043467	1.13676e-05
chr10	47648927	47748927	100000	rs10737108	47698927	1.13909e-05	47682188	47682189	rs4472868	G	A	0.1733	0.8464	-0.2415	0.061434	8.43136e-05
chr10	47648927	47748927	100000	rs10737108	47698927	1.13909e-05	47682230	47682231	rs4480468	A	G	0.1732	0.8437	-0.2422	0.061549	8.30287e-05
chr10	47648927	47748927	100000	rs10737108	47698927	1.13909e-05	47682385	47682386	rs9663162	C	A	0.1735	0.8472	-0.2414	0.06137	8.35722e-05
chr10	47648927	47748927	100000	rs10737108	47698927	1.13909e-05	47682398	47682399	rs9665055	A	G	0.1735	0.8473	-0.2414	0.061367	8.35322e-05
chr10	47648927	47748927	100000	rs10737108	47698927	1.13909e-05	47698911	47698912	rs10737107	C	T	0.2032	0.926	0.2367	0.055258	1.84663e-05
chr10	47648927	47748927	100000	rs10737108	47698927	1.13909e-05	47698927	47698928	rs10737108	C	A	0.2075	0.914	0.2426	0.05527	1.13909e-05
chr10	47648927	47748927	100000	rs10737108	47698927	1.13909e-05	47701779	47701780	rs10796321	T	C	0.2097	0.9079	0.2232	0.055304	5.43635e-05
chr10	127366050	127466050	100000	rs6597724	127416050	1.1476e-05	127416050	127416051	rs6597724	G	A	0.0105	0.8372	-1.0235	0.233277	1.1476e-05
chr2	175205458	175305458	100000	rs114736875	175255458	1.15029e-05	175255458	175255459	rs114736875	A	G	0.0107	0.947	0.9342	0.212965	1.15029e-05
chr2	175205458	175305458	100000	rs114736875	175255458	1.15029e-05	175257642	175257643	rs115529258	A	G	0.0105	0.9401	0.9465	0.215806	1.15479e-05
chr2	175205458	175305458	100000	rs114736875	175255458	1.15029e-05	175258132	175258133	rs148647254	A	C	0.0104	0.9408	0.9468	0.216234	1.19577e-05
chr2	175205458	175305458	100000	rs114736875	175255458	1.15029e-05	175260460	175260461	rs79388135	T	A	0.0103	0.9507	0.9384	0.216137	1.41436e-05
chr17	63459704	63559704	100000	rs114772813	63509704	1.16127e-05	63499455	63499456	rs145656911	A	G	0.0174	0.8623	-0.7685	0.175695	1.21813e-05
chr17	63459704	63559704	100000	rs114772813	63509704	1.16127e-05	63499480	63499481	rs147674156	T	G	0.0158	0.8456	-0.7923	0.18702	2.27315e-05
chr17	63459704	63559704	100000	rs114772813	63509704	1.16127e-05	63508149	63508150	rs7211850	T	C	0.0158	0.97	-0.7135	0.178005	6.11084e-05
chr17	63459704	63559704	100000	rs114772813	63509704	1.16127e-05	63508156	63508157	rs7211852	T	C	0.0158	0.97	-0.7137	0.178016	6.09027e-05
chr17	63459704	63559704	100000	rs114772813	63509704	1.16127e-05	63509027	63509028	rs111874359	T	C	0.0177	0.9831	-0.6993	0.166688	2.72884e-05
chr17	63459704	63559704	100000	rs114772813	63509704	1.16127e-05	63509704	63509705	rs114772813	T	C	0.0156	0.9847	-0.7797	0.177827	1.16127e-05
chr17	63459704	63559704	100000	rs114772813	63509704	1.16127e-05	63510492	63510493	rs116679564	T	G	0.0138	0.8306	-0.8164	0.20587	7.32494e-05
chr1	198721169	198821169	100000	rs2784114	198771169	1.16527e-05	198771169	198771170	rs2784114	T	C	0.1881	0.9663	-0.2494	0.056885	1.16527e-05
chr10	36132477	36196134	63657	rs186265965	36146134	1.17825e-05	36146134	36146135	rs186265965	C	T	0.0152	0.9736	-0.7849	0.179131	1.17825e-05
chr10	36132477	36196134	63657	rs186265965	36146134	1.17825e-05	36154371	36154372	rs75705202	T	C	0.0163	0.9511	-0.7155	0.174819	4.26309e-05
chr10	36132477	36196134	63657	rs186265965	36146134	1.17825e-05	36165307	36165308	rs74535201	G	A	0.0163	0.9343	-0.6942	0.176944	8.72869e-05
chr10	36132477	36196134	63657	rs186265965	36146134	1.17825e-05	36166316	36166317	rs116799929	G	A	0.017	0.9261	-0.6856	0.172644	7.15716e-05
chr10	36132477	36196134	63657	rs186265965	36146134	1.17825e-05	36170677	36170678	rs500274	C	T	0.0576	0.9523	-0.3737	0.095608	9.26501e-05
chr10	36132477	36196134	63657	rs186265965	36146134	1.17825e-05	36170756	36170757	rs586976	T	C	0.0513	0.9732	-0.3911	0.098993	7.78561e-05
chr10	36132477	36196134	63657	rs186265965	36146134	1.17825e-05	36170937	36170938	rs476231	A	G	0.0513	0.9729	-0.3911	0.099008	7.81038e-05
chr10	36132477	36196134	63657	rs186265965	36146134	1.17825e-05	36181399	36181400	rs76870521	T	C	0.0149	0.8542	-0.8378	0.194695	1.682e-05
chr10	36132477	36196134	63657	rs186265965	36146134	1.17825e-05	36189316	36189317	rs141301381	G	A	0.0148	0.8486	-0.8424	0.195615	1.66085e-05
chr10	36132477	36196134	63657	rs186265965	36146134	1.17825e-05	36195221	36195222	rs115815885	T	C	0.0166	0.8267	-0.774	0.188855	4.15898e-05
chr10	36132477	36196134	63657	rs186265965	36146134	1.17825e-05	36195351	36195352	rs114415887	A	T	0.0166	0.8265	-0.7744	0.188861	4.12814e-05
chr10	124839816	124939816	100000	rs1866081	124889816	1.18397e-05	124889816	124889817	rs1866081	C	T	0.0671	0.8917	0.404	0.092229	1.18397e-05
chr2	105577409	105677409	100000	rs79462237	105627409	1.18847e-05	105627409	105627410	rs79462237	A	G	0.0164	0.957	0.7496	0.171153	1.18847e-05
chr2	105577409	105677409	100000	rs79462237	105627409	1.18847e-05	105631379	105631380	rs146627876	T	C	0.0187	0.915	0.7082	0.164048	1.58155e-05
chr2	218814318	218914318	100000	rs6712327	218864318	1.20206e-05	218864318	218864319	rs6712327	C	T	0.3772	1	0.1982	0.045278	1.20206e-05
chr2	218814318	218914318	100000	rs6712327	218864318	1.20206e-05	218866035	218866036	rs13389420	C	T	0.3786	1	0.1921	0.045124	2.06272e-05
chr12	23815446	23915446	100000	rs75923405	23865446	1.22813e-05	23864986	23864987	rs80033547	A	T	0.0144	0.958	-0.8107	0.18563	1.25778e-05
chr12	23815446	23915446	100000	rs75923405	23865446	1.22813e-05	23865446	23865447	rs75923405	G	A	0.0144	0.9597	-0.8121	0.185718	1.22813e-05
chr1	21641932	21741932	100000	rs6682015	21691932	1.23752e-05	21687499	21687500	rs2796353	G	C	0.4631	0.9859	0.1744	0.044696	9.57439e-05
chr1	21641932	21741932	100000	rs6682015	21691932	1.23752e-05	21687671	21687672	rs2774019	G	T	0.4592	0.9965	0.1768	0.044681	7.62307e-05
chr1	21641932	21741932	100000	rs6682015	21691932	1.23752e-05	21687853	21687854	rs2796354	A	G	0.4585	1	0.1776	0.044584	6.76881e-05
chr1	21641932	21741932	100000	rs6682015	21691932	1.23752e-05	21687907	21687908	rs2774020	T	C	0.367	0.9967	0.1866	0.045965	4.91949e-05
chr1	21641932	21741932	100000	rs6682015	21691932	1.23752e-05	21688140	21688141	rs2682362	T	C	0.3844	1	0.18	0.045576	7.81668e-05
chr1	21641932	21741932	100000	rs6682015	21691932	1.23752e-05	21688418	21688419	rs2796355	G	T	0.4598	1	0.1796	0.044575	5.62237e-05
chr1	21641932	21741932	100000	rs6682015	21691932	1.23752e-05	21690631	21690632	rs72657127	C	T	0.0756	0.9555	-0.3477	0.085931	5.19704e-05
chr1	21641932	21741932	100000	rs6682015	21691932	1.23752e-05	21691932	21691933	rs6682015	A	G	0.0738	0.9537	-0.3804	0.087037	1.23752e-05
chr1	21641932	21741932	100000	rs6682015	21691932	1.23752e-05	21694416	21694417	rs6665817	T	C	0.0738	0.9686	-0.359	0.086414	3.26317e-05
chr1	21641932	21741932	100000	rs6682015	21691932	1.23752e-05	21699485	21699486	rs72657136	T	C	0.0841	0.969	-0.3198	0.081057	7.95212e-05
chr1	21641932	21741932	100000	rs6682015	21691932	1.23752e-05	21701288	21701289	rs11808970	G	A	0.0727	0.9496	-0.3573	0.088603	5.51027e-05
chr9	97313510	97413510	100000	rs111877013	97363510	1.23924e-05	97356953	97356954	rs146640851	C	T	0.0121	0.89	0.9604	0.220718	1.35345e-05
chr9	97313510	97413510	100000	rs111877013	97363510	1.23924e-05	97359445	97359446	rs139165570	A	G	0.0131	0.9307	0.8601	0.204927	2.7027e-05
chr9	97313510	97413510	100000	rs111877013	97363510	1.23924e-05	97363510	97363511	rs111877013	T	C	0.013	0.9666	0.8917	0.204016	1.23924e-05
chr9	97313510	97413510	100000	rs111877013	97363510	1.23924e-05	97368616	97368617	rs28369753	T	C	0.013	0.9844	0.8369	0.211355	7.51121e-05
chr9	97313510	97413510	100000	rs111877013	97363510	1.23924e-05	97368687	97368688	rs28369751	T	A	0.013	0.9844	0.8369	0.211358	7.51313e-05
chr9	97313510	97413510	100000	rs111877013	97363510	1.23924e-05	97370492	97370493	rs28369747	G	A	0.013	0.9837	0.8368	0.211359	7.52004e-05
chr9	97313510	97413510	100000	rs111877013	97363510	1.23924e-05	97376543	97376544	rs184293712	T	C	0.013	0.9865	0.8697	0.210649	3.65031e-05
chr9	97313510	97413510	100000	rs111877013	97363510	1.23924e-05	97381259	97381260	rs150458731	A	G	0.0125	0.9874	0.8997	0.216145	3.14811e-05
chr9	97313510	97413510	100000	rs111877013	97363510	1.23924e-05	97381844	97381845	rs141977034	A	C	0.0125	0.9876	0.8997	0.216147	3.14744e-05
chr9	97313510	97413510	100000	rs111877013	97363510	1.23924e-05	97383908	97383909	rs139108156	A	C	0.0125	0.9881	0.8997	0.216172	3.15246e-05
chr9	97313510	97413510	100000	rs111877013	97363510	1.23924e-05	97384207	97384208	rs143653147	C	A	0.0125	0.9882	0.8998	0.216179	3.15324e-05
chr9	97313510	97413510	100000	rs111877013	97363510	1.23924e-05	97384768	97384769	rs138941527	A	G	0.0125	0.9883	0.8998	0.216181	3.15276e-05
chr9	97313510	97413510	100000	rs111877013	97363510	1.23924e-05	97384924	97384925	rs141339327	A	C	0.0125	0.9884	0.8999	0.216188	3.14978e-05
chr6	109534409	109634409	100000	rs9386780	109584409	1.24109e-05	109562034	109562035	rs11964178	G	A	0.4147	0.9877	0.1763	0.044497	7.45871e-05
chr6	109534409	109634409	100000	rs9386780	109584409	1.24109e-05	109584409	109584410	rs9386780	A	G	0.4606	0.9859	0.1908	0.04365	1.24109e-05
chr6	109534409	109634409	100000	rs9386780	109584409	1.24109e-05	109585610	109585611	rs7743328	C	A	0.0113	0.99	0.8162	0.208967	9.39214e-05
chr6	109534409	109634409	100000	rs9386780	109584409	1.24109e-05	109591373	109591374	rs73520752	A	G	0.0113	0.99	0.8162	0.208971	9.39236e-05
chr6	109534409	109634409	100000	rs9386780	109584409	1.24109e-05	109592894	109592895	rs73520760	T	C	0.0113	0.99	0.8162	0.208975	9.39259e-05
chr6	109534409	109634409	100000	rs9386780	109584409	1.24109e-05	109598623	109598624	rs13195816	T	C	0.4442	0.9994	0.1846	0.043441	2.14314e-05
chr6	109534409	109634409	100000	rs9386780	109584409	1.24109e-05	109602302	109602303	rs2222392	T	C	0.4542	0.9982	0.1681	0.043144	9.78123e-05
chr6	109534409	109634409	100000	rs9386780	109584409	1.24109e-05	109602342	109602343	rs7773815	A	C	0.4488	0.9997	0.1719	0.043329	7.27407e-05
chr6	109534409	109634409	100000	rs9386780	109584409	1.24109e-05	109602442	109602443	rs7774377	G	A	0.4487	1	0.1713	0.043316	7.64245e-05
chr6	109534409	109634409	100000	rs9386780	109584409	1.24109e-05	109602460	109602461	rs7774390	G	C	0.4487	1	0.1724	0.043344	6.98788e-05
chr6	109534409	109634409	100000	rs9386780	109584409	1.24109e-05	109619376	109619377	rs9320282	A	G	0.4498	0.9953	0.1824	0.04357	2.83819e-05
chr8	80347194	80447194	100000	rs79060840	80397194	1.24497e-05	80370397	80370398	rs118110818	G	A	0.03	0.9181	-0.5452	0.135658	5.84248e-05
chr8	80347194	80447194	100000	rs79060840	80397194	1.24497e-05	80385470	80385471	rs59658798	G	C	0.069	0.852	-0.3623	0.091178	7.06734e-05
chr8	80347194	80447194	100000	rs79060840	80397194	1.24497e-05	80387351	80387352	rs55866952	G	A	0.0865	0.8573	-0.3331	0.08271	5.64683e-05
chr8	80347194	80447194	100000	rs79060840	80397194	1.24497e-05	80389093	80389094	rs117264574	A	G	0.0688	0.8646	-0.3639	0.090518	5.81976e-05
chr8	80347194	80447194	100000	rs79060840	80397194	1.24497e-05	80393567	80393568	rs114927118	T	A	0.0713	0.8752	-0.358	0.088263	4.99236e-05
chr8	80347194	80447194	100000	rs79060840	80397194	1.24497e-05	80397194	80397195	rs79060840	C	T	0.0896	0.9007	-0.3396	0.077725	1.24497e-05
chr12	55804781	55904781	100000	rs76947098	55854781	1.24766e-05	55849209	55849210	rs77076762	A	T	0.1785	0.9364	-0.2514	0.058384	1.66736e-05
chr12	55804781	55904781	100000	rs76947098	55854781	1.24766e-05	55854781	55854782	rs76947098	G	A	0.1713	0.953	-0.2585	0.059167	1.24766e-05
chr8	139661991	139761991	100000	rs4454319	139711991	1.25333e-05	139711991	139711992	rs4454319	A	G	0.067	1	-0.3793	0.086828	1.25333e-05
chr8	139661991	139761991	100000	rs4454319	139711991	1.25333e-05	139728156	139728157	rs76513379	A	T	0.0583	0.9945	0.3995	0.094286	2.25962e-05
chr6	116753828	116853828	100000	rs12525282	116803828	1.25507e-05	116779691	116779692	rs10452637	A	G	0.0849	0.9429	-0.3305	0.080511	4.03894e-05
chr6	116753828	116853828	100000	rs12525282	116803828	1.25507e-05	116781524	116781525	rs10452638	C	A	0.0846	0.9397	-0.3325	0.080822	3.88152e-05
chr6	116753828	116853828	100000	rs12525282	116803828	1.25507e-05	116784849	116784850	rs41289932	G	C	0.0874	0.9362	-0.3422	0.079916	1.85156e-05
chr6	116753828	116853828	100000	rs12525282	116803828	1.25507e-05	116786071	116786072	rs77433858	A	G	0.0862	0.9339	-0.3494	0.080494	1.42057e-05
chr6	116753828	116853828	100000	rs12525282	116803828	1.25507e-05	116787687	116787688	rs17052661	A	C	0.0859	0.9317	-0.351	0.080737	1.38104e-05
chr6	116753828	116853828	100000	rs12525282	116803828	1.25507e-05	116792166	116792167	rs12663024	C	G	0.0866	0.9309	-0.346	0.080489	1.71681e-05
chr6	116753828	116853828	100000	rs12525282	116803828	1.25507e-05	116795948	116795949	rs73767788	C	A	0.0871	0.9298	-0.3453	0.08042	1.75398e-05
chr6	116753828	116853828	100000	rs12525282	116803828	1.25507e-05	116797614	116797615	rs75475994	G	T	0.0827	0.9267	-0.3415	0.082229	3.28103e-05
chr6	116753828	116853828	100000	rs12525282	116803828	1.25507e-05	116803828	116803829	rs12525282	C	T	0.085	0.9263	-0.3553	0.081341	1.25507e-05
chr6	116753828	116853828	100000	rs12525282	116803828	1.25507e-05	116804628	116804629	rs10485184	G	A	0.0887	0.9052	-0.3496	0.080615	1.44739e-05
chr6	116753828	116853828	100000	rs12525282	116803828	1.25507e-05	116808943	116808944	rs149210371	A	G	0.0817	0.9195	-0.3484	0.082978	2.6801e-05
chr6	116753828	116853828	100000	rs12525282	116803828	1.25507e-05	116818475	116818476	rs12527763	A	C	0.0824	0.9227	-0.3348	0.082467	4.91614e-05
chr6	116753828	116853828	100000	rs12525282	116803828	1.25507e-05	116818722	116818723	rs10485185	C	G	0.0851	0.9243	-0.3473	0.081356	1.96985e-05
chr6	116753828	116853828	100000	rs12525282	116803828	1.25507e-05	116819059	116819060	rs10485186	G	A	0.0851	0.9223	-0.3484	0.081412	1.87044e-05
chr6	116753828	116853828	100000	rs12525282	116803828	1.25507e-05	116819529	116819530	rs10485187	T	C	0.083	0.9123	-0.3432	0.082605	3.25328e-05
chr1	48185189	48285189	100000	rs12039829	48235189	1.26562e-05	48235189	48235190	rs12039829	A	G	0.0518	0.9742	0.4416	0.101135	1.26562e-05
chr1	48185189	48285189	100000	rs12039829	48235189	1.26562e-05	48238391	48238392	rs80035374	C	T	0.0559	0.9909	0.4241	0.097632	1.39684e-05
chr1	48185189	48285189	100000	rs12039829	48235189	1.26562e-05	48239183	48239184	rs117909433	A	G	0.0586	0.984	0.4046	0.096019	2.51236e-05
chr1	48185189	48285189	100000	rs12039829	48235189	1.26562e-05	48242661	48242662	rs12043904	G	C	0.0559	0.9901	0.4226	0.09766	1.511e-05
chr1	48185189	48285189	100000	rs12039829	48235189	1.26562e-05	48246911	48246912	rs3850884	A	G	0.0548	0.9938	0.4042	0.09813	3.80313e-05
chr1	48185189	48285189	100000	rs12039829	48235189	1.26562e-05	48247341	48247342	rs11211602	G	C	0.0556	0.9961	0.4102	0.097662	2.67099e-05
chr6	128400018	128500018	100000	rs4498385	128450018	1.27395e-05	128450018	128450019	rs4498385	G	T	0.1071	1	0.3094	0.070894	1.27395e-05
chr5	16464768	16564768	100000	rs113815326	16514768	1.27573e-05	16511515	16511516	rs79036626	C	G	0.0267	0.968	0.5738	0.132388	1.46289e-05
chr5	16464768	16564768	100000	rs113815326	16514768	1.27573e-05	16514768	16514769	rs113815326	A	G	0.0266	0.9723	0.5773	0.132279	1.27573e-05
chr8	130356824	130456824	100000	rs148787621	130406824	1.27996e-05	130406824	130406825	rs148787621	C	T	0.0175	0.9315	0.7528	0.172521	1.27996e-05
chr8	130356824	130456824	100000	rs148787621	130406824	1.27996e-05	130437240	130437241	rs145053768	A	G	0.0175	0.9268	0.7455	0.172942	1.62831e-05
chr8	130356824	130456824	100000	rs148787621	130406824	1.27996e-05	130439169	130439170	rs186109186	T	C	0.0175	0.9275	0.7466	0.172971	1.5852e-05
chr14	65699783	65799783	100000	rs78817621	65749783	1.28941e-05	65742730	65742731	rs79503886	T	C	0.0188	0.9499	-0.6442	0.156583	3.89021e-05
chr14	65699783	65799783	100000	rs78817621	65749783	1.28941e-05	65749783	65749784	rs78817621	A	C	0.0181	0.9568	-0.6886	0.157857	1.28941e-05
chr11	28920706	28975554	54848	rs7112838	28925554	1.29013e-05	28925554	28925555	rs7112838	T	C	0.0196	0.983	-0.7041	0.161416	1.29013e-05
chr11	28920706	28975554	54848	rs7112838	28925554	1.29013e-05	28931043	28931044	rs76026048	T	C	0.02	0.984	-0.6704	0.159693	2.69122e-05
chr11	28920706	28975554	54848	rs7112838	28925554	1.29013e-05	28933197	28933198	rs9804419	T	C	0.02	0.984	-0.6702	0.159712	2.70929e-05
chr11	28920706	28975554	54848	rs7112838	28925554	1.29013e-05	28936737	28936738	rs12283438	G	C	0.0199	0.9847	-0.67	0.159863	2.77996e-05
chr11	28920706	28975554	54848	rs7112838	28925554	1.29013e-05	28937815	28937816	rs12285407	A	G	0.02	0.9828	-0.671	0.159908	2.71803e-05
chr11	28920706	28975554	54848	rs7112838	28925554	1.29013e-05	28939059	28939060	rs12288620	G	C	0.0201	0.978	-0.6729	0.159918	2.58183e-05
chr11	28920706	28975554	54848	rs7112838	28925554	1.29013e-05	28940277	28940278	rs78387655	A	G	0.0201	0.9756	-0.674	0.159895	2.49379e-05
chr11	28920706	28975554	54848	rs7112838	28925554	1.29013e-05	28941149	28941150	rs12272990	C	T	0.0246	0.9752	-0.5994	0.144331	3.28239e-05
chr11	28920706	28975554	54848	rs7112838	28925554	1.29013e-05	28942709	28942710	rs12281330	T	A	0.0246	0.971	-0.5879	0.144522	4.74922e-05
chr11	28920706	28975554	54848	rs7112838	28925554	1.29013e-05	28947449	28947450	rs78731454	A	G	0.0238	0.9788	-0.6238	0.146327	2.01372e-05
chr11	28920706	28975554	54848	rs7112838	28925554	1.29013e-05	28948089	28948090	rs12282319	G	A	0.0238	0.9798	-0.6238	0.146295	2.00719e-05
chr11	28920706	28975554	54848	rs7112838	28925554	1.29013e-05	28948812	28948813	rs80268980	A	G	0.0238	0.9797	-0.6239	0.146366	2.02007e-05
chr11	28920706	28975554	54848	rs7112838	28925554	1.29013e-05	28952607	28952608	rs10219214	G	C	0.0236	0.9804	-0.6229	0.146986	2.25792e-05
chr11	28920706	28975554	54848	rs7112838	28925554	1.29013e-05	28956396	28956397	rs12281360	A	T	0.0234	0.9839	-0.6204	0.147212	2.5022e-05
chr11	28920706	28975554	54848	rs7112838	28925554	1.29013e-05	28957637	28957638	rs114974339	G	A	0.0232	0.9876	-0.6183	0.147932	2.92278e-05
chr11	28920706	28975554	54848	rs7112838	28925554	1.29013e-05	28966952	28966953	rs10835449	G	C	0.0235	0.9783	-0.6282	0.146992	1.925e-05
chr11	28920706	28975554	54848	rs7112838	28925554	1.29013e-05	28967242	28967243	rs12291900	G	T	0.0236	0.9775	-0.6285	0.147013	1.91234e-05
chr11	28920706	28975554	54848	rs7112838	28925554	1.29013e-05	28970540	28970541	rs11030516	C	A	0.0235	0.9722	-0.6352	0.147622	1.68643e-05
chr11	28920706	28975554	54848	rs7112838	28925554	1.29013e-05	28971064	28971065	rs12292384	A	G	0.0235	0.9717	-0.6358	0.147634	1.65746e-05
chr11	28920706	28975554	54848	rs7112838	28925554	1.29013e-05	28972371	28972372	rs7932046	A	C	0.0235	0.9704	-0.6374	0.147668	1.58476e-05
chr6	111916426	112016426	100000	rs6568696	111966426	1.30399e-05	111955728	111955729	rs10457243	A	G	0.3201	0.9403	0.2093	0.048891	1.86782e-05
chr6	111916426	112016426	100000	rs6568696	111966426	1.30399e-05	111956520	111956521	rs62420571	A	G	0.3098	0.9815	0.1982	0.048277	4.03275e-05
chr6	111916426	112016426	100000	rs6568696	111966426	1.30399e-05	111959716	111959717	rs6568690	T	A	0.2883	0.9542	0.2084	0.049299	2.37444e-05
chr6	111916426	112016426	100000	rs6568696	111966426	1.30399e-05	111959981	111959982	rs6568691	C	T	0.2804	0.9317	0.2095	0.05036	3.19533e-05
chr6	111916426	112016426	100000	rs6568696	111966426	1.30399e-05	111959982	111959983	rs6568692	A	G	0.281	0.931	0.2085	0.050346	3.46421e-05
chr6	111916426	112016426	100000	rs6568696	111966426	1.30399e-05	111960039	111960040	rs6568693	A	G	0.2878	0.9521	0.2095	0.049403	2.23164e-05
chr6	111916426	112016426	100000	rs6568696	111966426	1.30399e-05	111960088	111960089	rs4945887	G	A	0.2818	0.9553	0.206	0.049622	3.30714e-05
chr6	111916426	112016426	100000	rs6568696	111966426	1.30399e-05	111960332	111960333	rs4945888	T	C	0.3063	0.9726	0.2017	0.04877	3.5472e-05
chr6	111916426	112016426	100000	rs6568696	111966426	1.30399e-05	111960387	111960388	rs4947138	A	C	0.3104	0.9798	0.1994	0.048278	3.6391e-05
chr6	111916426	112016426	100000	rs6568696	111966426	1.30399e-05	111961054	111961055	rs6919057	C	T	0.3054	0.9753	0.2074	0.048582	1.95698e-05
chr6	111916426	112016426	100000	rs6568696	111966426	1.30399e-05	111961196	111961197	rs6940146	A	G	0.2856	0.9354	0.2012	0.050096	5.90185e-05
chr6	111916426	112016426	100000	rs6568696	111966426	1.30399e-05	111961330	111961331	rs6919616	G	T	0.3122	0.9771	0.1984	0.04823	3.90324e-05
chr6	111916426	112016426	100000	rs6568696	111966426	1.30399e-05	111961888	111961889	rs1794810	A	G	0.3106	0.9734	0.1919	0.048576	7.80736e-05
chr6	111916426	112016426	100000	rs6568696	111966426	1.30399e-05	111962095	111962096	rs1794811	T	C	0.3105	0.974	0.1917	0.048567	7.92162e-05
chr6	111916426	112016426	100000	rs6568696	111966426	1.30399e-05	111962167	111962168	rs1794812	G	A	0.3047	0.9629	0.2102	0.04879	1.64015e-05
chr6	111916426	112016426	100000	rs6568696	111966426	1.30399e-05	111962357	111962358	rs1794813	C	T	0.3999	0.9426	0.1868	0.045589	4.19094e-05
chr6	111916426	112016426	100000	rs6568696	111966426	1.30399e-05	111962512	111962513	rs1726116	C	T	0.3122	0.9769	0.1982	0.048238	3.98584e-05
chr6	111916426	112016426	100000	rs6568696	111966426	1.30399e-05	111962697	111962698	rs1794814	C	T	0.3122	0.9768	0.1984	0.048246	3.93492e-05
chr6	111916426	112016426	100000	rs6568696	111966426	1.30399e-05	111962897	111962898	rs9487692	G	T	0.3119	0.975	0.1984	0.048272	3.96544e-05
chr6	111916426	112016426	100000	rs6568696	111966426	1.30399e-05	111963702	111963703	rs1794815	A	G	0.3126	0.9757	0.1985	0.048255	3.88613e-05
chr6	111916426	112016426	100000	rs6568696	111966426	1.30399e-05	111963864	111963865	rs1726118	C	T	0.4032	0.9418	0.1848	0.04563	5.14402e-05
chr6	111916426	112016426	100000	rs6568696	111966426	1.30399e-05	111964038	111964039	rs1726119	C	T	0.3112	0.975	0.1991	0.048286	3.73347e-05
chr6	111916426	112016426	100000	rs6568696	111966426	1.30399e-05	111964046	111964047	rs1726120	G	T	0.3119	0.9754	0.1974	0.048307	4.37923e-05
chr6	111916426	112016426	100000	rs6568696	111966426	1.30399e-05	111964193	111964194	rs1726121	A	T	0.3122	0.9768	0.1982	0.04824	3.98954e-05
chr6	111916426	112016426	100000	rs6568696	111966426	1.30399e-05	111964281	111964282	rs1726122	A	G	0.3121	0.9761	0.1984	0.048274	3.94987e-05
chr6	111916426	112016426	100000	rs6568696	111966426	1.30399e-05	111964293	111964294	rs1612312	T	C	0.3121	0.9761	0.1984	0.048274	3.95045e-05
chr6	111916426	112016426	100000	rs6568696	111966426	1.30399e-05	111964406	111964407	rs1726123	T	G	0.3122	0.9768	0.1982	0.048241	3.9912e-05
chr6	111916426	112016426	100000	rs6568696	111966426	1.30399e-05	111965010	111965011	rs9320369	C	T	0.2788	0.9084	0.2076	0.051413	5.38781e-05
chr6	111916426	112016426	100000	rs6568696	111966426	1.30399e-05	111965099	111965100	rs9320371	C	T	0.3036	0.9522	0.2028	0.049375	4.01564e-05
chr6	111916426	112016426	100000	rs6568696	111966426	1.30399e-05	111965268	111965269	rs9481174	A	C	0.3122	0.9768	0.1982	0.048241	3.98854e-05
chr6	111916426	112016426	100000	rs6568696	111966426	1.30399e-05	111965271	111965272	rs9320373	A	G	0.3122	0.9768	0.1982	0.048241	3.98854e-05
chr6	111916426	112016426	100000	rs6568696	111966426	1.30399e-05	111965392	111965393	rs4038149	T	C	0.3078	0.9635	0.2055	0.048551	2.31496e-05
chr6	111916426	112016426	100000	rs6568696	111966426	1.30399e-05	111965415	111965416	rs2859324	A	G	0.3111	0.973	0.2002	0.048324	3.42234e-05
chr6	111916426	112016426	100000	rs6568696	111966426	1.30399e-05	111965550	111965551	rs2859325	C	T	0.3015	0.9531	0.215	0.049359	1.32484e-05
chr6	111916426	112016426	100000	rs6568696	111966426	1.30399e-05	111965601	111965602	rs2694707	G	A	0.2938	0.942	0.2155	0.049993	1.62842e-05
chr6	111916426	112016426	100000	rs6568696	111966426	1.30399e-05	111965631	111965632	rs2859327	A	G	0.2946	0.9398	0.2157	0.050044	1.63551e-05
chr6	111916426	112016426	100000	rs6568696	111966426	1.30399e-05	111966212	111966213	rs1726152	C	T	0.3122	0.9767	0.1982	0.048243	3.98507e-05
chr6	111916426	112016426	100000	rs6568696	111966426	1.30399e-05	111966253	111966254	rs1794816	G	C	0.3117	0.9757	0.2016	0.048264	2.94982e-05
chr6	111916426	112016426	100000	rs6568696	111966426	1.30399e-05	111966336	111966337	rs1726151	C	T	0.4029	0.9407	0.1844	0.045686	5.44589e-05
chr6	111916426	112016426	100000	rs6568696	111966426	1.30399e-05	111966377	111966378	rs6568694	G	C	0.3076	0.978	0.2013	0.048307	3.0857e-05
chr6	111916426	112016426	100000	rs6568696	111966426	1.30399e-05	111966425	111966426	rs6568695	C	T	0.3	0.9343	0.2166	0.049752	1.34448e-05
chr6	111916426	112016426	100000	rs6568696	111966426	1.30399e-05	111966426	111966427	rs6568696	A	G	0.2965	0.9502	0.2156	0.049445	1.30399e-05
chr6	111916426	112016426	100000	rs6568696	111966426	1.30399e-05	111966530	111966531	rs7763331	G	C	0.3076	0.9779	0.2013	0.048309	3.08099e-05
chr6	111916426	112016426	100000	rs6568696	111966426	1.30399e-05	111966615	111966616	rs7767579	A	G	0.3077	0.9779	0.2013	0.048311	3.08297e-05
chr6	111916426	112016426	100000	rs6568696	111966426	1.30399e-05	111966661	111966662	rs7767192	C	A	0.3077	0.9778	0.2013	0.048312	3.08161e-05
chr6	111916426	112016426	100000	rs6568696	111966426	1.30399e-05	111966667	111966668	rs7749420	C	T	0.3077	0.9778	0.2013	0.048312	3.08281e-05
chr6	111916426	112016426	100000	rs6568696	111966426	1.30399e-05	111966720	111966721	rs7767747	C	G	0.3078	0.9752	0.2017	0.04838	3.05644e-05
chr6	111916426	112016426	100000	rs6568696	111966426	1.30399e-05	111966877	111966878	rs7767784	T	C	0.3054	0.9662	0.2041	0.04876	2.84567e-05
chr6	111916426	112016426	100000	rs6568696	111966426	1.30399e-05	111967028	111967029	rs34049677	A	C	0.2905	0.9402	0.2042	0.049647	3.90602e-05
chr6	111916426	112016426	100000	rs6568696	111966426	1.30399e-05	111967079	111967080	rs12192339	T	C	0.3069	0.9603	0.2047	0.048889	2.82129e-05
chr6	111916426	112016426	100000	rs6568696	111966426	1.30399e-05	111967182	111967183	rs12199439	C	T	0.3082	0.9326	0.2066	0.049798	3.33856e-05
chr6	111916426	112016426	100000	rs6568696	111966426	1.30399e-05	111967236	111967237	rs12192508	T	G	0.3045	0.9441	0.2064	0.049608	3.18597e-05
chr6	111916426	112016426	100000	rs6568696	111966426	1.30399e-05	111967266	111967267	rs12192421	T	C	0.3092	0.949	0.2057	0.049152	2.8581e-05
chr6	111916426	112016426	100000	rs6568696	111966426	1.30399e-05	111967277	111967278	rs12192555	C	G	0.3093	0.9484	0.2043	0.049194	3.2807e-05
chr11	20182334	20282334	100000	rs4757045	20232334	1.30709e-05	20232334	20232335	rs4757045	C	T	0.42	0.9787	0.1895	0.043475	1.30709e-05
chr10	112360297	112460297	100000	rs4918549	112410297	1.31803e-05	112380015	112380016	rs10787257	T	C	0.4915	0.9722	-0.1841	0.044239	3.16e-05
chr10	112360297	112460297	100000	rs4918549	112410297	1.31803e-05	112380480	112380481	rs4554808	G	A	0.4985	0.9969	-0.1767	0.043654	5.17767e-05
chr10	112360297	112460297	100000	rs4918549	112410297	1.31803e-05	112380533	112380534	rs4429003	C	G	0.4982	1	-0.1784	0.04354	4.18065e-05
chr10	112360297	112460297	100000	rs4918549	112410297	1.31803e-05	112382447	112382448	rs1832691	A	G	0.4807	0.9568	-0.1858	0.044656	3.16835e-05
chr10	112360297	112460297	100000	rs4918549	112410297	1.31803e-05	112400485	112400486	rs10787259	C	T	0.2066	0.8605	-0.2443	0.056634	1.6009e-05
chr10	112360297	112460297	100000	rs4918549	112410297	1.31803e-05	112403809	112403810	rs72641325	A	C	0.2072	0.8549	-0.2453	0.056535	1.43053e-05
chr10	112360297	112460297	100000	rs4918549	112410297	1.31803e-05	112410297	112410298	rs4918549	A	T	0.4044	0.9535	-0.1949	0.044735	1.31803e-05
chr10	112360297	112460297	100000	rs4918549	112410297	1.31803e-05	112410658	112410659	rs11195253	C	G	0.4044	0.9539	-0.1949	0.044726	1.32021e-05
chr10	112360297	112460297	100000	rs4918549	112410297	1.31803e-05	112414346	112414347	rs11195254	T	G	0.3996	0.9611	-0.1895	0.044668	2.21172e-05
chr10	112360297	112460297	100000	rs4918549	112410297	1.31803e-05	112414474	112414475	rs10885007	T	A	0.3996	0.9612	-0.1895	0.044664	2.21231e-05
chr15	99062002	99162002	100000	rs1319873	99112002	1.32055e-05	99112002	99112003	rs1319873	C	T	0.1402	1	-0.2675	0.061392	1.32055e-05
chr15	99062002	99162002	100000	rs1319873	99112002	1.32055e-05	99118426	99118427	rs56744107	T	C	0.1181	0.9585	-0.2642	0.067609	9.33398e-05
chr15	99062002	99162002	100000	rs1319873	99112002	1.32055e-05	99122120	99122121	rs73469460	A	G	0.1339	0.9365	-0.2626	0.06586	6.67227e-05
chr9	109090118	109187187	97069	rs76289637	109137187	1.32457e-05	109137187	109137188	rs76289637	T	C	0.0417	0.9811	0.4755	0.109169	1.32457e-05
chr9	109090118	109187187	97069	rs76289637	109137187	1.32457e-05	109140029	109140030	rs12001203	C	T	0.0463	0.9829	0.4385	0.105127	3.02715e-05
chr9	109090118	109187187	97069	rs76289637	109137187	1.32457e-05	109143791	109143792	rs74783574	C	T	0.0416	0.9791	0.4569	0.10848	2.53315e-05
chr7	153055082	153155082	100000	rs62498652	153105082	1.33014e-05	153105082	153105083	rs62498652	T	C	0.0467	0.9521	0.4676	0.107365	1.33014e-05
chr7	153055082	153155082	100000	rs62498652	153105082	1.33014e-05	153136761	153136762	rs62495763	T	C	0.0546	0.9137	0.4126	0.102199	5.41639e-05
chr8	5703733	5803733	100000	rs2067867	5753733	1.33066e-05	5741865	5741866	rs7004824	G	T	0.2221	0.9701	0.2323	0.054093	1.7461e-05
chr8	5703733	5803733	100000	rs2067867	5753733	1.33066e-05	5742022	5742023	rs7018295	C	G	0.2218	0.9625	0.2115	0.054082	9.19067e-05
chr8	5703733	5803733	100000	rs2067867	5753733	1.33066e-05	5743189	5743190	rs11997929	C	T	0.2243	0.9818	0.2278	0.053313	1.92671e-05
chr8	5703733	5803733	100000	rs2067867	5753733	1.33066e-05	5743233	5743234	rs11997963	C	T	0.2272	0.975	0.2278	0.053254	1.88928e-05
chr8	5703733	5803733	100000	rs2067867	5753733	1.33066e-05	5746668	5746669	rs13277934	C	T	0.2252	0.9684	0.2233	0.053755	3.26124e-05
chr8	5703733	5803733	100000	rs2067867	5753733	1.33066e-05	5753733	5753734	rs2067867	C	A	0.2179	0.9587	0.2402	0.055145	1.33066e-05
chr8	5703733	5803733	100000	rs2067867	5753733	1.33066e-05	5767334	5767335	rs71523691	C	G	0.2069	0.9762	0.2216	0.055763	7.09046e-05
chr8	5703733	5803733	100000	rs2067867	5753733	1.33066e-05	5772610	5772611	rs13273048	G	T	0.2001	0.9894	0.2341	0.056025	2.93557e-05
chr19	57516678	57616678	100000	rs12461163	57566678	1.34086e-05	57563499	57563500	rs12461308	C	A	0.1106	0.9821	0.3026	0.069581	1.36984e-05
chr19	57516678	57616678	100000	rs12461163	57566678	1.34086e-05	57566678	57566679	rs12461163	C	T	0.11	0.9936	0.3017	0.069296	1.34086e-05
chr19	57516678	57616678	100000	rs12461163	57566678	1.34086e-05	57567217	57567218	rs56928374	C	A	0.0984	0.9968	0.2863	0.072448	7.76257e-05
chr19	57516678	57616678	100000	rs12461163	57566678	1.34086e-05	57569203	57569204	rs72629164	A	G	0.0929	0.9813	0.3038	0.074921	5.01743e-05
chr19	57516678	57616678	100000	rs12461163	57566678	1.34086e-05	57575124	57575125	rs57861035	A	G	0.0866	0.9897	0.3035	0.077468	8.94633e-05
chr5	31537880	31637880	100000	rs56697489	31587880	1.35033e-05	31587880	31587881	rs56697489	T	C	0.0518	0.9643	-0.4437	0.101963	1.35033e-05
chr5	31537880	31637880	100000	rs56697489	31587880	1.35033e-05	31591772	31591773	rs73750963	C	T	0.0401	0.9374	-0.454	0.114331	7.1614e-05
chr19	28506427	28606427	100000	rs17173029	28556427	1.38333e-05	28556427	28556428	rs17173029	T	A	0.0122	0.882	0.8742	0.201129	1.38333e-05
chr6	77368777	77468777	100000	rs114073667	77418777	1.39289e-05	77418777	77418778	rs114073667	T	C	0.0102	0.9091	0.9801	0.225579	1.39289e-05
chr13	58216792	58277122	60330	rs2592867	58227122	1.40198e-05	58225140	58225141	rs2807632	G	A	0.0616	0.9989	0.3742	0.086581	1.54676e-05
chr13	58216792	58277122	60330	rs2592867	58227122	1.40198e-05	58227122	58227123	rs2592867	G	A	0.0614	0.9977	0.3775	0.086914	1.40198e-05
chr11	29472666	29572666	100000	rs12226760	29522666	1.40747e-05	29495730	29495731	rs7947470	G	A	0.1685	0.9837	-0.2286	0.057903	7.86788e-05
chr11	29472666	29572666	100000	rs12226760	29522666	1.40747e-05	29496089	29496090	rs11030721	G	A	0.1689	0.9875	-0.2322	0.05766	5.6599e-05
chr11	29472666	29572666	100000	rs12226760	29522666	1.40747e-05	29500480	29500481	rs578754	G	C	0.2367	0.996	-0.2014	0.050657	7.00941e-05
chr11	29472666	29572666	100000	rs12226760	29522666	1.40747e-05	29501274	29501275	rs11030723	A	G	0.1696	1	-0.2312	0.057434	5.69314e-05
chr11	29472666	29572666	100000	rs12226760	29522666	1.40747e-05	29503229	29503230	rs329525	A	G	0.2353	0.9906	-0.214	0.050785	2.50334e-05
chr11	29472666	29572666	100000	rs12226760	29522666	1.40747e-05	29503681	29503682	rs10835530	C	T	0.169	0.9948	-0.2353	0.057745	4.59153e-05
chr11	29472666	29572666	100000	rs12226760	29522666	1.40747e-05	29504782	29504783	rs329523	C	T	0.2375	1	-0.2046	0.050501	5.09585e-05
chr11	29472666	29572666	100000	rs12226760	29522666	1.40747e-05	29522666	29522667	rs12226760	C	G	0.1766	0.9466	-0.2529	0.05824	1.40747e-05
chr11	29472666	29572666	100000	rs12226760	29522666	1.40747e-05	29524063	29524064	rs11030725	T	C	0.1625	0.9327	-0.2444	0.060395	5.19107e-05
chr15	83604624	83704624	100000	rs75699828	83654624	1.42473e-05	83645152	83645153	rs145650627	A	G	0.0125	0.9784	0.8315	0.191611	1.42918e-05
chr15	83604624	83704624	100000	rs75699828	83654624	1.42473e-05	83654624	83654625	rs75699828	A	G	0.0125	0.9783	0.8316	0.191611	1.42473e-05
chr15	83604624	83704624	100000	rs75699828	83654624	1.42473e-05	83664381	83664382	rs148653580	G	C	0.0134	0.9298	0.7611	0.188953	5.63072e-05
chr15	83604624	83704624	100000	rs75699828	83654624	1.42473e-05	83664400	83664401	rs145452268	A	G	0.0123	0.9633	0.8334	0.192551	1.50274e-05
chr8	29247517	29347517	100000	rs4732942	29297517	1.43816e-05	29294107	29294108	rs13267642	A	G	0.2964	0.9954	-0.1846	0.046928	8.33516e-05
chr8	29247517	29347517	100000	rs4732942	29297517	1.43816e-05	29295160	29295161	rs11987416	C	T	0.2878	0.9959	-0.1907	0.047182	5.28781e-05
chr8	29247517	29347517	100000	rs4732942	29297517	1.43816e-05	29295310	29295311	rs11991883	T	C	0.2962	0.9969	-0.186	0.046891	7.29731e-05
chr8	29247517	29347517	100000	rs4732942	29297517	1.43816e-05	29296675	29296676	rs36161833	G	A	0.2949	0.9966	-0.1865	0.047048	7.37235e-05
chr8	29247517	29347517	100000	rs4732942	29297517	1.43816e-05	29297517	29297518	rs4732942	G	C	0.3353	1	-0.1962	0.045232	1.43816e-05
chr8	29247517	29347517	100000	rs4732942	29297517	1.43816e-05	29297768	29297769	rs4732944	A	G	0.2953	0.9994	-0.1877	0.047019	6.54419e-05
chr8	29247517	29347517	100000	rs4732942	29297517	1.43816e-05	29298011	29298012	rs7813653	A	G	0.2969	1	-0.1895	0.04696	5.43182e-05
chr8	29247517	29347517	100000	rs4732942	29297517	1.43816e-05	29324001	29324002	rs2341802	A	G	0.3274	0.9822	-0.193	0.046798	3.7241e-05
chr3	180550750	180650750	100000	rs9848260	180600750	1.44482e-05	180582790	180582791	rs9883840	T	C	0.0169	0.987	0.645	0.161762	6.68347e-05
chr3	180550750	180650750	100000	rs9848260	180600750	1.44482e-05	180587720	180587721	rs60501414	G	T	0.0221	0.9811	0.5782	0.139643	3.46543e-05
chr3	180550750	180650750	100000	rs9848260	180600750	1.44482e-05	180588447	180588448	rs7640377	G	A	0.022	0.9792	0.5804	0.13978	3.29057e-05
chr3	180550750	180650750	100000	rs9848260	180600750	1.44482e-05	180589860	180589861	rs9821651	A	G	0.0256	0.9077	0.5618	0.135348	3.31161e-05
chr3	180550750	180650750	100000	rs9848260	180600750	1.44482e-05	180590046	180590047	rs9821983	A	G	0.022	0.979	0.5807	0.139799	3.27185e-05
chr3	180550750	180650750	100000	rs9848260	180600750	1.44482e-05	180590281	180590282	rs9859635	C	A	0.0163	0.9736	0.6769	0.165315	4.22841e-05
chr3	180550750	180650750	100000	rs9848260	180600750	1.44482e-05	180591242	180591243	rs9990205	A	T	0.022	0.9788	0.5809	0.139816	3.2597e-05
chr3	180550750	180650750	100000	rs9848260	180600750	1.44482e-05	180591454	180591455	rs7649840	G	A	0.0227	0.9607	0.5618	0.139505	5.64159e-05
chr3	180550750	180650750	100000	rs9848260	180600750	1.44482e-05	180591514	180591515	rs7639504	C	T	0.022	0.9788	0.5809	0.139826	3.26008e-05
chr3	180550750	180650750	100000	rs9848260	180600750	1.44482e-05	180592735	180592736	rs9870913	G	A	0.022	0.9786	0.5811	0.139828	3.2432e-05
chr3	180550750	180650750	100000	rs9848260	180600750	1.44482e-05	180593020	180593021	rs13322944	G	T	0.0163	0.9733	0.6776	0.165418	4.20059e-05
chr3	180550750	180650750	100000	rs9848260	180600750	1.44482e-05	180595421	180595422	rs59689007	C	T	0.022	0.9781	0.5815	0.139856	3.21472e-05
chr3	180550750	180650750	100000	rs9848260	180600750	1.44482e-05	180596813	180596814	rs73055723	T	C	0.0162	0.973	0.6784	0.165551	4.16987e-05
chr3	180550750	180650750	100000	rs9848260	180600750	1.44482e-05	180597092	180597093	rs111650881	A	G	0.0162	0.973	0.6785	0.165564	4.16716e-05
chr3	180550750	180650750	100000	rs9848260	180600750	1.44482e-05	180598985	180598986	rs7635823	T	C	0.0149	0.969	0.7447	0.172802	1.63498e-05
chr3	180550750	180650750	100000	rs9848260	180600750	1.44482e-05	180600026	180600027	rs9809058	G	A	0.0202	0.9768	0.6304	0.145494	1.47172e-05
chr3	180550750	180650750	100000	rs9848260	180600750	1.44482e-05	180600068	180600069	rs9846890	T	C	0.0202	0.9768	0.6304	0.145495	1.47201e-05
chr3	180550750	180650750	100000	rs9848260	180600750	1.44482e-05	180600532	180600533	rs9847533	T	C	0.0136	0.943	0.7857	0.182083	1.59367e-05
chr3	180550750	180650750	100000	rs9848260	180600750	1.44482e-05	180600750	180600751	rs9848260	C	G	0.0203	0.9746	0.6307	0.145428	1.44482e-05
chr3	180550750	180650750	100000	rs9848260	180600750	1.44482e-05	180601551	180601552	rs7622582	G	A	0.0158	0.9755	0.6861	0.167062	4.0154e-05
chr3	180550750	180650750	100000	rs9848260	180600750	1.44482e-05	180606039	180606040	rs9824230	T	C	0.0154	0.9911	0.6847	0.167475	4.34214e-05
chr3	180550750	180650750	100000	rs9848260	180600750	1.44482e-05	180606648	180606649	rs9845280	C	T	0.0154	0.9911	0.6847	0.167472	4.34093e-05
chr3	180550750	180650750	100000	rs9848260	180600750	1.44482e-05	180608789	180608790	rs112521205	T	C	0.0214	0.9862	0.5792	0.140546	3.77095e-05
chr3	180550750	180650750	100000	rs9848260	180600750	1.44482e-05	180608930	180608931	rs56826049	T	C	0.0159	0.972	0.6704	0.167104	6.02315e-05
chr3	180550750	180650750	100000	rs9848260	180600750	1.44482e-05	180626349	180626350	rs73055741	A	G	0.022	0.975	0.5728	0.138556	3.56617e-05
chr3	180550750	180650750	100000	rs9848260	180600750	1.44482e-05	180631259	180631260	rs3026189	T	A	0.0215	0.9847	0.5802	0.138893	2.94975e-05
chr3	180550750	180650750	100000	rs9848260	180600750	1.44482e-05	180631689	180631690	rs1805581	T	C	0.0215	0.9847	0.5802	0.138741	2.89237e-05
chr3	180550750	180650750	100000	rs9848260	180600750	1.44482e-05	180637260	180637261	rs111321693	T	C	0.0233	0.9897	0.5579	0.130173	1.82026e-05
chr3	180550750	180650750	100000	rs9848260	180600750	1.44482e-05	180637322	180637323	rs9829808	G	C	0.0156	0.9955	0.678	0.166365	4.58931e-05
chr3	180550750	180650750	100000	rs9848260	180600750	1.44482e-05	180638544	180638545	rs9855564	C	T	0.0216	0.9848	0.5801	0.138619	2.85056e-05
chr3	180550750	180650750	100000	rs9848260	180600750	1.44482e-05	180644983	180644984	rs1805568	T	A	0.0215	0.9848	0.58	0.138629	2.8669e-05
chr4	95913791	96013791	100000	rs9997720	95963791	1.45437e-05	95963791	95963792	rs9997720	G	A	0.3972	0.9853	0.1933	0.044583	1.45437e-05
chr10	55926911	56026911	100000	rs77275325	55976911	1.46752e-05	55960196	55960197	rs117815494	A	G	0.0336	0.9683	0.4893	0.122235	6.2515e-05
chr10	55926911	56026911	100000	rs77275325	55976911	1.46752e-05	55960863	55960864	rs75269356	T	C	0.0339	0.9662	0.4939	0.121949	5.11327e-05
chr10	55926911	56026911	100000	rs77275325	55976911	1.46752e-05	55962057	55962058	rs118054933	A	G	0.0335	0.9666	0.4932	0.122913	6.01559e-05
chr10	55926911	56026911	100000	rs77275325	55976911	1.46752e-05	55962882	55962883	rs79627650	A	G	0.0342	0.966	0.4991	0.121169	3.80427e-05
chr10	55926911	56026911	100000	rs77275325	55976911	1.46752e-05	55965059	55965060	rs115557691	G	A	0.0342	0.9661	0.4993	0.12113	3.75806e-05
chr10	55926911	56026911	100000	rs77275325	55976911	1.46752e-05	55968435	55968436	rs76057873	T	C	0.0343	0.9662	0.4995	0.121069	3.70091e-05
chr10	55926911	56026911	100000	rs77275325	55976911	1.46752e-05	55969924	55969925	rs80191829	C	T	0.0346	0.9704	0.5061	0.119935	2.44186e-05
chr10	55926911	56026911	100000	rs77275325	55976911	1.46752e-05	55975143	55975144	rs115339356	A	C	0.0317	0.9715	0.5173	0.126018	4.04492e-05
chr10	55926911	56026911	100000	rs77275325	55976911	1.46752e-05	55976911	55976912	rs77275325	A	C	0.0482	0.9748	0.4464	0.103018	1.46752e-05
chr10	55926911	56026911	100000	rs77275325	55976911	1.46752e-05	55977418	55977419	rs115337695	T	C	0.0383	0.9724	0.4801	0.115741	3.35844e-05
chr10	55926911	56026911	100000	rs77275325	55976911	1.46752e-05	55977705	55977706	rs75939130	C	T	0.0364	0.9721	0.5011	0.118689	2.42005e-05
chr10	55926911	56026911	100000	rs77275325	55976911	1.46752e-05	55977884	55977885	rs75819828	C	G	0.0386	0.9677	0.473	0.115702	4.35155e-05
chr10	55926911	56026911	100000	rs77275325	55976911	1.46752e-05	55977935	55977936	rs77051147	T	C	0.0383	0.9725	0.4805	0.115746	3.3097e-05
chr10	55926911	56026911	100000	rs77275325	55976911	1.46752e-05	55978237	55978238	rs116424368	T	C	0.0314	0.9714	0.5281	0.126488	2.97359e-05
chr10	55926911	56026911	100000	rs77275325	55976911	1.46752e-05	55978466	55978467	rs80282878	C	T	0.0383	0.9727	0.4808	0.115751	3.27273e-05
chr10	55926911	56026911	100000	rs77275325	55976911	1.46752e-05	55978527	55978528	rs114370379	C	A	0.0383	0.9728	0.4808	0.11575	3.26761e-05
chr10	55926911	56026911	100000	rs77275325	55976911	1.46752e-05	55979819	55979820	rs116327786	C	A	0.0383	0.9731	0.4812	0.115751	3.22081e-05
chr10	55926911	56026911	100000	rs77275325	55976911	1.46752e-05	55980660	55980661	rs115012426	G	A	0.0383	0.9733	0.4815	0.115751	3.18229e-05
chr10	55926911	56026911	100000	rs77275325	55976911	1.46752e-05	55981293	55981294	rs151063946	G	T	0.0148	0.8906	0.8051	0.195311	3.75404e-05
chr10	55926911	56026911	100000	rs77275325	55976911	1.46752e-05	55981439	55981440	rs114168939	G	C	0.0474	0.985	0.4013	0.101942	8.2765e-05
chr2	28373921	28473921	100000	rs11674073	28423921	1.4744e-05	28423921	28423922	rs11674073	A	G	0.1431	0.9688	0.2724	0.062864	1.4744e-05
chr2	28373921	28473921	100000	rs11674073	28423921	1.4744e-05	28428465	28428466	rs6732163	G	A	0.1444	0.991	0.2606	0.062143	2.73929e-05
chr2	28373921	28473921	100000	rs11674073	28423921	1.4744e-05	28434393	28434394	rs11691667	G	A	0.1552	0.9963	0.2539	0.059478	1.97275e-05
chr2	28373921	28473921	100000	rs11674073	28423921	1.4744e-05	28434478	28434479	rs11685913	T	C	0.1398	0.9774	0.2739	0.063419	1.56835e-05
chr2	28373921	28473921	100000	rs11674073	28423921	1.4744e-05	28435877	28435878	rs62139109	A	C	0.1434	0.9992	0.2691	0.062136	1.48719e-05
chr2	28373921	28473921	100000	rs11674073	28423921	1.4744e-05	28436169	28436170	rs11688956	G	C	0.146	1	0.262	0.061294	1.91777e-05
chr2	28373921	28473921	100000	rs11674073	28423921	1.4744e-05	28439783	28439784	rs2130290	A	G	0.1857	0.9903	-0.2188	0.056214	9.92645e-05
chr2	28373921	28473921	100000	rs11674073	28423921	1.4744e-05	28440891	28440892	rs11680284	C	T	0.1433	0.9897	0.2639	0.062334	2.2989e-05
chr2	28373921	28473921	100000	rs11674073	28423921	1.4744e-05	28442195	28442196	rs59496970	G	A	0.1466	0.9759	0.2613	0.062086	2.56768e-05
chr2	28373921	28473921	100000	rs11674073	28423921	1.4744e-05	28444428	28444429	rs7604897	A	T	0.1439	0.973	0.2559	0.062673	4.45748e-05
chr2	28373921	28473921	100000	rs11674073	28423921	1.4744e-05	28448013	28448014	rs11686837	A	G	0.1441	0.9735	0.2528	0.062597	5.39095e-05
chr2	28373921	28473921	100000	rs11674073	28423921	1.4744e-05	28449182	28449183	rs11689636	C	G	0.1442	0.9734	0.2524	0.062581	5.49088e-05
chr2	28373921	28473921	100000	rs11674073	28423921	1.4744e-05	28453379	28453380	rs62139112	A	G	0.1392	0.9917	0.2649	0.063311	2.86185e-05
chr2	28373921	28473921	100000	rs11674073	28423921	1.4744e-05	28462134	28462135	rs17006629	A	G	0.1414	0.9929	0.2711	0.062859	1.60857e-05
chr2	28373921	28473921	100000	rs11674073	28423921	1.4744e-05	28462347	28462348	rs59585444	A	G	0.1414	0.993	0.2711	0.062858	1.60789e-05
chr2	28373921	28473921	100000	rs11674073	28423921	1.4744e-05	28470115	28470116	rs17006634	T	C	0.1386	0.9953	0.2606	0.063147	3.66954e-05
chr2	28373921	28473921	100000	rs11674073	28423921	1.4744e-05	28471247	28471248	rs6547837	A	G	0.1386	0.9937	0.2703	0.063158	1.87655e-05
chr12	47574426	47674426	100000	rs214694	47624426	1.47642e-05	47578437	47578438	rs114642724	G	C	0.0347	0.9536	0.4864	0.122094	6.78873e-05
chr12	47574426	47674426	100000	rs214694	47624426	1.47642e-05	47578643	47578644	rs832727	A	C	0.3892	0.981	-0.1896	0.046291	4.2259e-05
chr12	47574426	47674426	100000	rs214694	47624426	1.47642e-05	47580226	47580227	rs10736031	G	A	0.3434	0.871	-0.2094	0.049903	2.71371e-05
chr12	47574426	47674426	100000	rs214694	47624426	1.47642e-05	47580269	47580270	rs10748463	G	A	0.4207	0.9086	-0.1974	0.047162	2.85683e-05
chr12	47574426	47674426	100000	rs214694	47624426	1.47642e-05	47580711	47580712	rs1404818	T	A	0.4254	0.982	-0.1822	0.044891	4.93095e-05
chr12	47574426	47674426	100000	rs214694	47624426	1.47642e-05	47580714	47580715	rs1404817	T	C	0.4249	0.9812	-0.1793	0.044924	6.54574e-05
chr12	47574426	47674426	100000	rs214694	47624426	1.47642e-05	47580825	47580826	rs4768778	A	G	0.4251	0.9857	-0.1833	0.044755	4.20933e-05
chr12	47574426	47674426	100000	rs214694	47624426	1.47642e-05	47582115	47582116	rs10881066	C	T	0.4312	0.9959	-0.1829	0.044181	3.48677e-05
chr12	47574426	47674426	100000	rs214694	47624426	1.47642e-05	47582184	47582185	rs10785664	G	C	0.4312	0.9963	-0.1826	0.044169	3.56643e-05
chr12	47574426	47674426	100000	rs214694	47624426	1.47642e-05	47582344	47582345	rs10881067	G	C	0.4312	0.9974	-0.182	0.044141	3.75576e-05
chr12	47574426	47674426	100000	rs214694	47624426	1.47642e-05	47583171	47583172	rs4768779	G	A	0.4316	0.9996	-0.1835	0.044147	3.22516e-05
chr12	47574426	47674426	100000	rs214694	47624426	1.47642e-05	47583342	47583343	rs4768143	C	T	0.4317	1	-0.1842	0.044152	3.02556e-05
chr12	47574426	47674426	100000	rs214694	47624426	1.47642e-05	47583707	47583708	rs10785665	G	C	0.4311	0.9977	-0.185	0.04421	2.8569e-05
chr12	47574426	47674426	100000	rs214694	47624426	1.47642e-05	47584049	47584050	rs10881070	T	A	0.4317	1	-0.1842	0.044152	3.02556e-05
chr12	47574426	47674426	100000	rs214694	47624426	1.47642e-05	47584351	47584352	rs10785667	A	G	0.4317	1	-0.1842	0.044152	3.02585e-05
chr12	47574426	47674426	100000	rs214694	47624426	1.47642e-05	47584430	47584431	rs10785668	G	C	0.4321	1	-0.182	0.04417	3.79162e-05
chr12	47574426	47674426	100000	rs214694	47624426	1.47642e-05	47584751	47584752	rs4768780	A	G	0.4317	1	-0.1842	0.044152	3.02739e-05
chr12	47574426	47674426	100000	rs214694	47624426	1.47642e-05	47584929	47584930	rs4768781	C	T	0.4317	1	-0.1842	0.044152	3.02556e-05
chr12	47574426	47674426	100000	rs214694	47624426	1.47642e-05	47592096	47592097	rs10736032	G	A	0.3921	0.9989	-0.1765	0.045216	9.50551e-05
chr12	47574426	47674426	100000	rs214694	47624426	1.47642e-05	47592944	47592945	rs4768783	C	T	0.392	1	-0.1769	0.04519	9.08143e-05
chr12	47574426	47674426	100000	rs214694	47624426	1.47642e-05	47613069	47613070	rs10881081	G	A	0.4629	1	-0.1795	0.043655	3.9333e-05
chr12	47574426	47674426	100000	rs214694	47624426	1.47642e-05	47621117	47621118	rs866881	A	C	0.3	1	-0.1987	0.048074	3.56174e-05
chr12	47574426	47674426	100000	rs214694	47624426	1.47642e-05	47621533	47621534	rs2524344	A	G	0.3009	0.9961	-0.2034	0.048161	2.41652e-05
chr12	47574426	47674426	100000	rs214694	47624426	1.47642e-05	47624148	47624149	rs832709	A	G	0.3015	0.9812	-0.2053	0.048477	2.28772e-05
chr12	47574426	47674426	100000	rs214694	47624426	1.47642e-05	47624426	47624427	rs214694	T	G	0.3036	0.9737	-0.2103	0.048536	1.47642e-05
chr12	47574426	47674426	100000	rs214694	47624426	1.47642e-05	47626580	47626581	rs214697	T	C	0.4914	0.9478	-0.1811	0.044134	4.06393e-05
chr12	47574426	47674426	100000	rs214694	47624426	1.47642e-05	47626733	47626734	rs214698	G	T	0.4957	0.9206	-0.1744	0.044487	8.82202e-05
chr3	182923254	183023254	100000	rs6793163	182973254	1.47671e-05	182970374	182970375	rs7650710	A	C	0.1046	0.8996	0.3247	0.077232	2.6181e-05
chr3	182923254	183023254	100000	rs6793163	182973254	1.47671e-05	182970804	182970805	rs6809841	T	C	0.104	0.8985	0.3258	0.077483	2.61139e-05
chr3	182923254	183023254	100000	rs6793163	182973254	1.47671e-05	182971391	182971392	rs13313978	G	C	0.1045	0.8972	0.3283	0.077392	2.22e-05
chr3	182923254	183023254	100000	rs6793163	182973254	1.47671e-05	182972911	182972912	rs6768556	C	G	0.1162	0.9079	0.3015	0.07234	3.06855e-05
chr3	182923254	183023254	100000	rs6793163	182973254	1.47671e-05	182973254	182973255	rs6793163	C	A	0.1229	0.8666	0.3122	0.07206	1.47671e-05
chr1	218195009	218251462	56453	rs17693328	218201462	1.479e-05	218196441	218196442	rs11118010	A	G	0.2075	0.9739	0.2171	0.054965	7.80675e-05
chr1	218195009	218251462	56453	rs17693328	218201462	1.479e-05	218196722	218196723	rs35728560	T	C	0.1551	0.9621	-0.262	0.062034	2.40781e-05
chr1	218195009	218251462	56453	rs17693328	218201462	1.479e-05	218196744	218196745	rs12756292	A	G	0.1548	0.9629	-0.2609	0.062039	2.61067e-05
chr1	218195009	218251462	56453	rs17693328	218201462	1.479e-05	218196820	218196821	rs11118012	G	C	0.2052	0.9715	0.2148	0.055025	9.47824e-05
chr1	218195009	218251462	56453	rs17693328	218201462	1.479e-05	218196909	218196910	rs1844577	T	C	0.2052	0.9711	0.2151	0.055036	9.32475e-05
chr1	218195009	218251462	56453	rs17693328	218201462	1.479e-05	218197055	218197056	rs1490330	C	T	0.2043	0.9704	0.2182	0.055121	7.55936e-05
chr1	218195009	218251462	56453	rs17693328	218201462	1.479e-05	218199217	218199218	rs12732861	T	A	0.163	0.9867	-0.2546	0.059751	2.03501e-05
chr1	218195009	218251462	56453	rs17693328	218201462	1.479e-05	218201462	218201463	rs17693328	G	A	0.1654	0.9926	-0.2573	0.059404	1.479e-05
chr1	218195009	218251462	56453	rs17693328	218201462	1.479e-05	218204303	218204304	rs6696037	C	A	0.1659	0.9958	-0.2539	0.05925	1.82724e-05
chr1	218195009	218251462	56453	rs17693328	218201462	1.479e-05	218205701	218205702	rs17693474	G	A	0.1659	0.9962	-0.2532	0.059233	1.90722e-05
chr1	218195009	218251462	56453	rs17693328	218201462	1.479e-05	218206970	218206971	rs12725477	C	T	0.1659	0.9962	-0.2532	0.059239	1.91501e-05
chr1	218195009	218251462	56453	rs17693328	218201462	1.479e-05	218209942	218209943	rs17750074	T	A	0.1658	0.9964	-0.2527	0.059237	1.98494e-05
chr1	218195009	218251462	56453	rs17693328	218201462	1.479e-05	218212382	218212383	rs35956689	C	A	0.1657	0.9966	-0.251	0.059247	2.26783e-05
chr1	218195009	218251462	56453	rs17693328	218201462	1.479e-05	218214923	218214924	rs17693785	G	A	0.1657	0.9967	-0.2508	0.059247	2.29925e-05
chr1	218195009	218251462	56453	rs17693328	218201462	1.479e-05	218215909	218215910	rs17693839	C	T	0.1698	0.9803	-0.2483	0.059196	2.74006e-05
chr1	218195009	218251462	56453	rs17693328	218201462	1.479e-05	218219378	218219379	rs10495092	T	C	0.1621	1	-0.2504	0.059402	2.48867e-05
chr1	218195009	218251462	56453	rs17693328	218201462	1.479e-05	218220410	218220411	rs10495094	T	C	0.1651	0.9949	-0.2497	0.059434	2.64535e-05
chr1	218195009	218251462	56453	rs17693328	218201462	1.479e-05	218223549	218223550	rs35507658	G	A	0.1638	0.9975	-0.248	0.059589	3.16069e-05
chr1	218195009	218251462	56453	rs17693328	218201462	1.479e-05	218235559	218235560	rs12737037	G	A	0.1636	0.9988	-0.2479	0.05959	3.18733e-05
chr1	218195009	218251462	56453	rs17693328	218201462	1.479e-05	218236026	218236027	rs35640216	T	C	0.164	0.9959	-0.2469	0.059649	3.49404e-05
chr1	218195009	218251462	56453	rs17693328	218201462	1.479e-05	218242861	218242862	rs61826440	G	A	0.1642	0.9973	-0.2492	0.059523	2.83212e-05
chr2	164382437	164482437	100000	rs78440384	164432437	1.51776e-05	164432437	164432438	rs78440384	T	C	0.0273	0.9314	0.6109	0.141224	1.51776e-05
chr2	164382437	164482437	100000	rs78440384	164432437	1.51776e-05	164435508	164435509	rs74371749	A	G	0.0244	0.9345	0.6489	0.151171	1.7647e-05
chr11	103694154	103794154	100000	rs144972220	103744154	1.52137e-05	103744154	103744155	rs144972220	A	T	0.0102	0.8389	-0.9636	0.222758	1.52137e-05
chr13	50936117	51036117	100000	rs201789	50986117	1.52645e-05	50966912	50966913	rs149846	A	G	0.2834	0.9974	0.2011	0.049127	4.25719e-05
chr13	50936117	51036117	100000	rs201789	50986117	1.52645e-05	50967731	50967732	rs7334326	C	G	0.1456	0.9949	-0.2535	0.061017	3.26247e-05
chr13	50936117	51036117	100000	rs201789	50986117	1.52645e-05	50969690	50969691	rs201807	A	G	0.2826	0.9954	0.2012	0.049203	4.32926e-05
chr13	50936117	51036117	100000	rs201789	50986117	1.52645e-05	50979654	50979655	rs9568405	T	C	0.146	1	-0.2603	0.061171	2.08399e-05
chr13	50936117	51036117	100000	rs201789	50986117	1.52645e-05	50986117	50986118	rs201789	T	C	0.2784	0.9985	0.2148	0.049667	1.52645e-05
chr13	50936117	51036117	100000	rs201789	50986117	1.52645e-05	50992860	50992861	rs201786	G	C	0.286	0.9962	0.2224	0.049171	6.0751e-06
chr13	50936117	51036117	100000	rs201789	50986117	1.52645e-05	50997762	50997763	rs201784	A	T	0.2853	1	0.2235	0.049147	5.41877e-06
chr13	50936117	51036117	100000	rs201789	50986117	1.52645e-05	50998670	50998671	rs201783	A	G	0.2853	1	0.2235	0.049147	5.41877e-06
chr13	50936117	51036117	100000	rs201789	50986117	1.52645e-05	51015250	51015251	rs56075206	T	C	0.0908	0.993	-0.3058	0.076305	6.1361e-05
chr13	50936117	51036117	100000	rs201789	50986117	1.52645e-05	51016935	51016936	rs9568410	A	G	0.0936	0.9947	-0.3122	0.07448	2.77428e-05
chr13	50936117	51036117	100000	rs201789	50986117	1.52645e-05	51017023	51017024	rs56023535	C	G	0.0947	0.9891	-0.3181	0.074318	1.8611e-05
chr13	50936117	51036117	100000	rs201789	50986117	1.52645e-05	51018721	51018722	rs17074346	T	C	0.1428	0.9964	-0.2835	0.061718	4.36391e-06
chr13	50936117	51036117	100000	rs201789	50986117	1.52645e-05	51018881	51018882	rs61962133	G	A	0.0937	0.995	-0.3121	0.074466	2.78013e-05
chr13	50936117	51036117	100000	rs201789	50986117	1.52645e-05	51019017	51019018	rs9562973	T	C	0.0951	0.9872	-0.313	0.074165	2.43564e-05
chr13	50936117	51036117	100000	rs201789	50986117	1.52645e-05	51023024	51023025	rs9568412	C	T	0.0916	0.9953	-0.3103	0.076214	4.67054e-05
chr13	50936117	51036117	100000	rs201789	50986117	1.52645e-05	51025398	51025399	rs9568413	C	T	0.0938	0.996	-0.3113	0.074483	2.91591e-05
chr13	50936117	51036117	100000	rs201789	50986117	1.52645e-05	51030743	51030744	rs17074358	G	C	0.0946	1	-0.3193	0.074129	1.65494e-05
chr13	50936117	51036117	100000	rs201789	50986117	1.52645e-05	51031509	51031510	rs1359860	T	C	0.0917	0.997	-0.3097	0.076194	4.80135e-05
chr13	50936117	51036117	100000	rs201789	50986117	1.52645e-05	51033267	51033268	rs9568414	T	C	0.0939	0.9961	-0.3118	0.074487	2.84449e-05
chr13	50936117	51036117	100000	rs201789	50986117	1.52645e-05	51033390	51033391	rs9568415	A	G	0.0939	0.996	-0.3118	0.074488	2.83383e-05
chr13	50936117	51036117	100000	rs201789	50986117	1.52645e-05	51033751	51033752	rs1327644	C	T	0.0917	0.9957	-0.3109	0.07622	4.53346e-05
chr13	50936117	51036117	100000	rs201789	50986117	1.52645e-05	51035078	51035079	rs9562974	C	T	0.0916	0.994	-0.3132	0.076218	3.96313e-05
chr13	50936117	51036117	100000	rs201789	50986117	1.52645e-05	51035163	51035164	rs9568416	T	C	0.1431	0.992	-0.3033	0.061916	9.63171e-07
chr13	50936117	51036117	100000	rs201789	50986117	1.52645e-05	51035878	51035879	rs61962135	C	T	0.0924	0.9845	-0.3028	0.075322	5.80722e-05
chr7	115372226	115472226	100000	rs149010280	115422226	1.5346e-05	115373220	115373221	rs191771163	A	T	0.0125	0.8574	0.845	0.212632	7.06223e-05
chr7	115372226	115472226	100000	rs149010280	115422226	1.5346e-05	115422226	115422227	rs149010280	A	G	0.0148	0.802	0.8786	0.203203	1.5346e-05
chr10	119464737	119531735	66998	rs4388793	119481735	1.54378e-05	119480577	119480578	rs10886117	A	G	0.1533	0.9496	-0.261	0.062297	2.78529e-05
chr10	119464737	119531735	66998	rs4388793	119481735	1.54378e-05	119481735	119481736	rs4388793	A	T	0.0791	0.916	-0.3669	0.084887	1.54378e-05
chr10	119464737	119531735	66998	rs4388793	119481735	1.54378e-05	119482302	119482303	rs1886603	A	G	0.1499	0.9407	-0.2706	0.062827	1.65789e-05
chr2	55104206	55204206	100000	rs7594699	55154206	1.55011e-05	55151958	55151959	rs7577808	G	C	0.2842	0.97	0.1922	0.048991	8.72017e-05
chr2	55104206	55204206	100000	rs7594699	55154206	1.55011e-05	55154206	55154207	rs7594699	T	A	0.4368	0.9848	-0.1921	0.044456	1.55011e-05
chr6	121089438	121189438	100000	rs6918455	121139438	1.55097e-05	121110895	121110896	rs9490049	A	G	0.0359	0.9955	0.4748	0.121922	9.84079e-05
chr6	121089438	121189438	100000	rs6918455	121139438	1.55097e-05	121112992	121112993	rs9482078	A	G	0.0359	0.9956	0.476	0.121941	9.49366e-05
chr6	121089438	121189438	100000	rs6918455	121139438	1.55097e-05	121115692	121115693	rs113555059	T	C	0.0359	0.9957	0.4774	0.121957	9.07028e-05
chr6	121089438	121189438	100000	rs6918455	121139438	1.55097e-05	121116080	121116081	rs9490051	C	A	0.0359	0.9952	0.4779	0.121926	8.88498e-05
chr6	121089438	121189438	100000	rs6918455	121139438	1.55097e-05	121119369	121119370	rs111642155	C	T	0.0358	0.9964	0.4787	0.121972	8.67187e-05
chr6	121089438	121189438	100000	rs6918455	121139438	1.55097e-05	121122331	121122332	rs75608274	A	C	0.0358	0.9968	0.48	0.12198	8.3189e-05
chr6	121089438	121189438	100000	rs6918455	121139438	1.55097e-05	121123199	121123200	rs78946996	C	A	0.0358	0.9969	0.4804	0.12198	8.21143e-05
chr6	121089438	121189438	100000	rs6918455	121139438	1.55097e-05	121124389	121124390	rs7751828	C	T	0.0358	0.9971	0.4809	0.121981	8.0715e-05
chr6	121089438	121189438	100000	rs6918455	121139438	1.55097e-05	121127097	121127098	rs6920538	A	G	0.0358	0.9975	0.482	0.121977	7.7642e-05
chr6	121089438	121189438	100000	rs6918455	121139438	1.55097e-05	121127658	121127659	rs9490052	T	C	0.0358	0.9976	0.4822	0.121976	7.70212e-05
chr6	121089438	121189438	100000	rs6918455	121139438	1.55097e-05	121133353	121133354	rs28841603	G	A	0.0357	0.9986	0.4849	0.121999	7.04979e-05
chr6	121089438	121189438	100000	rs6918455	121139438	1.55097e-05	121137427	121137428	rs9482082	A	C	0.0357	1	0.4858	0.1219	6.74467e-05
chr6	121089438	121189438	100000	rs6918455	121139438	1.55097e-05	121137780	121137781	rs9490053	A	G	0.0357	0.9997	0.4861	0.12193	6.70007e-05
chr6	121089438	121189438	100000	rs6918455	121139438	1.55097e-05	121138595	121138596	rs9490054	T	G	0.0357	0.9989	0.4865	0.12189	6.57166e-05
chr6	121089438	121189438	100000	rs6918455	121139438	1.55097e-05	121139438	121139439	rs6918455	G	A	0.0376	0.9905	0.5138	0.118894	1.55097e-05
chr6	121089438	121189438	100000	rs6918455	121139438	1.55097e-05	121139674	121139675	rs60375705	G	C	0.0353	0.9874	0.4918	0.123296	6.64284e-05
chr6	121089438	121189438	100000	rs6918455	121139438	1.55097e-05	121139789	121139790	rs112958479	A	G	0.0353	0.9873	0.4919	0.123294	6.61648e-05
chr6	121089438	121189438	100000	rs6918455	121139438	1.55097e-05	121141226	121141227	rs145935600	A	G	0.0357	0.998	0.487	0.121973	6.53951e-05
chr6	121089438	121189438	100000	rs6918455	121139438	1.55097e-05	121142994	121142995	rs149175325	T	C	0.0354	0.9558	0.4933	0.123634	6.61789e-05
chr6	121089438	121189438	100000	rs6918455	121139438	1.55097e-05	121145120	121145121	rs112865432	A	G	0.0358	0.9962	0.4874	0.121921	6.40174e-05
chr6	121089438	121189438	100000	rs6918455	121139438	1.55097e-05	121148273	121148274	rs7775559	A	G	0.0357	0.9912	0.4909	0.122384	6.03695e-05
chr6	121089438	121189438	100000	rs6918455	121139438	1.55097e-05	121148289	121148290	rs77181142	C	T	0.0357	0.9912	0.491	0.122389	6.02783e-05
chr6	121089438	121189438	100000	rs6918455	121139438	1.55097e-05	121148902	121148903	rs77118046	G	T	0.0359	0.9925	0.4888	0.121922	6.09866e-05
chr6	121089438	121189438	100000	rs6918455	121139438	1.55097e-05	121172301	121172302	rs146700966	C	G	0.0367	0.9782	0.4755	0.120061	7.4829e-05
chr10	52704019	52804019	100000	rs7905728	52754019	1.55384e-05	52731918	52731919	rs7096841	T	C	0.0246	1	0.5662	0.141632	6.39396e-05
chr10	52704019	52804019	100000	rs7905728	52754019	1.55384e-05	52734713	52734714	rs10822024	C	T	0.2259	0.9574	0.2059	0.052176	7.91259e-05
chr10	52704019	52804019	100000	rs7905728	52754019	1.55384e-05	52752263	52752264	rs11594155	A	T	0.0216	0.8836	0.6298	0.160567	8.7804e-05
chr10	52704019	52804019	100000	rs7905728	52754019	1.55384e-05	52754019	52754020	rs7905728	C	T	0.2225	0.9896	0.2228	0.051574	1.55384e-05
chr10	52704019	52804019	100000	rs7905728	52754019	1.55384e-05	52756823	52756824	rs6479839	T	C	0.2209	0.9839	0.2219	0.051827	1.86377e-05
chr10	52704019	52804019	100000	rs7905728	52754019	1.55384e-05	52759630	52759631	rs7093621	G	C	0.2225	0.9878	0.2189	0.051733	2.31531e-05
chr10	52704019	52804019	100000	rs7905728	52754019	1.55384e-05	52764161	52764162	rs7070266	A	T	0.2131	0.9984	0.2054	0.052429	8.93269e-05
chr10	52704019	52804019	100000	rs7905728	52754019	1.55384e-05	52771502	52771503	rs10128514	C	T	0.2129	1	0.2116	0.052253	5.12254e-05
chr10	52704019	52804019	100000	rs7905728	52754019	1.55384e-05	52774916	52774917	rs10822095	T	C	0.2129	1	0.2116	0.052253	5.12254e-05
chr10	52704019	52804019	100000	rs7905728	52754019	1.55384e-05	52775594	52775595	rs2879549	T	C	0.2151	0.9957	0.2119	0.052313	5.1155e-05
chr10	52704019	52804019	100000	rs7905728	52754019	1.55384e-05	52776552	52776553	rs35756803	T	C	0.2252	0.9658	0.2069	0.052082	7.13798e-05
chr5	123706449	123806449	100000	rs168809	123756449	1.56274e-05	123750901	123750902	rs33890	T	C	0.3242	0.9913	-0.1855	0.046655	7.03141e-05
chr5	123706449	123806449	100000	rs168809	123756449	1.56274e-05	123751564	123751565	rs40315	A	G	0.3791	0.9927	-0.1809	0.045636	7.40109e-05
chr5	123706449	123806449	100000	rs168809	123756449	1.56274e-05	123752139	123752140	rs33886	T	G	0.3254	1	-0.1845	0.046337	6.81604e-05
chr5	123706449	123806449	100000	rs168809	123756449	1.56274e-05	123753067	123753068	rs154461	G	A	0.3789	0.9943	-0.1829	0.045568	5.98461e-05
chr5	123706449	123806449	100000	rs168809	123756449	1.56274e-05	123755918	123755919	rs149327	A	C	0.3414	0.9944	-0.1817	0.045945	7.66734e-05
chr5	123706449	123806449	100000	rs168809	123756449	1.56274e-05	123756449	123756450	rs168809	A	G	0.3329	0.9918	-0.1996	0.046204	1.56274e-05
chr5	123706449	123806449	100000	rs168809	123756449	1.56274e-05	123757713	123757714	rs253423	T	A	0.3208	0.9945	-0.1992	0.046597	1.90713e-05
chr5	123706449	123806449	100000	rs168809	123756449	1.56274e-05	123757935	123757936	rs253422	T	A	0.3208	0.9946	-0.198	0.046416	1.99602e-05
chr5	123706449	123806449	100000	rs168809	123756449	1.56274e-05	123758855	123758856	rs253420	C	T	0.3165	0.9952	-0.1957	0.046559	2.63686e-05
chr5	123706449	123806449	100000	rs168809	123756449	1.56274e-05	123782022	123782023	rs439974	C	G	0.3429	1	-0.1961	0.046077	2.08682e-05
chr5	123706449	123806449	100000	rs168809	123756449	1.56274e-05	123782601	123782602	rs1199746	C	T	0.3058	1	-0.1839	0.047068	9.33514e-05
chr1	58821372	58921372	100000	rs338914	58871372	1.57244e-05	58869884	58869885	rs338916	A	G	0.1336	0.8948	-0.2616	0.067232	9.96577e-05
chr1	58821372	58921372	100000	rs338914	58871372	1.57244e-05	58870174	58870175	rs338915	A	G	0.1334	0.895	-0.2622	0.067311	9.81177e-05
chr1	58821372	58921372	100000	rs338914	58871372	1.57244e-05	58871372	58871373	rs338914	G	C	0.132	0.8956	-0.2912	0.067437	1.57244e-05
chr1	58821372	58921372	100000	rs338914	58871372	1.57244e-05	58872887	58872888	rs3850541	A	T	0.389	0.9896	0.1902	0.046346	4.07108e-05
chr1	58821372	58921372	100000	rs338914	58871372	1.57244e-05	58879184	58879185	rs56031692	G	T	0.1789	0.9847	-0.2235	0.056573	7.7733e-05
chr1	58821372	58921372	100000	rs338914	58871372	1.57244e-05	58880878	58880879	rs56131602	T	C	0.1781	0.9852	-0.2245	0.056672	7.47818e-05
chr1	58821372	58921372	100000	rs338914	58871372	1.57244e-05	58883609	58883610	rs72669846	G	T	0.1769	0.9871	-0.2247	0.056832	7.67174e-05
chr1	58821372	58921372	100000	rs338914	58871372	1.57244e-05	58884034	58884035	rs28602995	A	G	0.1765	0.9883	-0.2251	0.056884	7.58751e-05
chr1	58821372	58921372	100000	rs338914	58871372	1.57244e-05	58885753	58885754	rs719923	C	T	0.1741	1	-0.2235	0.056931	8.63329e-05
chr1	58821372	58921372	100000	rs338914	58871372	1.57244e-05	58895660	58895661	rs72669851	C	T	0.174	0.9965	-0.223	0.057243	9.75986e-05
chr1	58821372	58921372	100000	rs338914	58871372	1.57244e-05	58898101	58898102	rs6587814	T	C	0.1719	1	-0.228	0.057965	8.36407e-05
chr1	58821372	58921372	100000	rs338914	58871372	1.57244e-05	58899190	58899191	rs72669853	T	C	0.174	0.9947	-0.2264	0.057298	7.76757e-05
chr1	58821372	58921372	100000	rs338914	58871372	1.57244e-05	58900315	58900316	rs77554680	A	C	0.1768	0.9896	-0.2279	0.05716	6.70785e-05
chr1	58821372	58921372	100000	rs338914	58871372	1.57244e-05	58911600	58911601	rs79864403	C	T	0.0477	0.9254	0.4726	0.110827	2.00904e-05
chr3	2406141	2466526	60385	rs149595779	2416526	1.57573e-05	2416526	2416527	rs149595779	C	T	0.0223	0.9825	-0.6617	0.153259	1.57573e-05
chr8	77181266	77281266	100000	rs117802145	77231266	1.59292e-05	77231266	77231267	rs117802145	C	T	0.0601	0.9875	0.3937	0.091229	1.59292e-05
chr8	77181266	77281266	100000	rs117802145	77231266	1.59292e-05	77231721	77231722	rs113995307	A	G	0.0601	0.9875	0.3937	0.091229	1.59292e-05
chr7	86113679	86213679	100000	rs76900848	86163679	1.59831e-05	86153517	86153518	rs116852965	T	A	0.027	0.9352	-0.5652	0.141318	6.34759e-05
chr7	86113679	86213679	100000	rs76900848	86163679	1.59831e-05	86163679	86163680	rs76900848	T	C	0.026	0.8969	-0.6359	0.147377	1.59831e-05
chr10	43218992	43318992	100000	rs113699565	43268992	1.60405e-05	43268992	43268993	rs113699565	T	C	0.0146	0.956	-0.7954	0.184392	1.60405e-05
chr12	116502575	116598135	95560	rs7967006	116548135	1.60841e-05	116548135	116548136	rs7967006	T	C	0.0388	0.9456	-0.4933	0.114367	1.60841e-05
chr8	3009622	3109622	100000	rs12544496	3059622	1.61111e-05	3057733	3057734	rs73183582	T	A	0.107	0.9936	0.281	0.069801	5.68399e-05
chr8	3009622	3109622	100000	rs12544496	3059622	1.61111e-05	3059622	3059623	rs12544496	G	A	0.0989	0.9948	0.3116	0.072257	1.61111e-05
chr8	3009622	3109622	100000	rs12544496	3059622	1.61111e-05	3066568	3066569	rs62502950	A	C	0.0984	0.9866	0.2925	0.073374	6.71947e-05
chr8	3009622	3109622	100000	rs12544496	3059622	1.61111e-05	3069231	3069232	rs12544683	T	C	0.0985	0.9814	0.2882	0.073757	9.31967e-05
chr8	3009622	3109622	100000	rs12544496	3059622	1.61111e-05	3070646	3070647	rs2009368	G	C	0.0964	1	0.2916	0.073539	7.32665e-05
chr8	3009622	3109622	100000	rs12544496	3059622	1.61111e-05	3072106	3072107	rs73183587	C	G	0.0888	0.9863	0.3159	0.076266	3.44082e-05
chr7	114880021	114980021	100000	rs2396813	114930021	1.61123e-05	114882733	114882734	rs117380097	C	T	0.0121	0.9611	0.8017	0.205848	9.83826e-05
chr7	114880021	114980021	100000	rs2396813	114930021	1.61123e-05	114929183	114929184	rs4730672	A	G	0.0167	0.8902	-0.788	0.182749	1.6189e-05
chr7	114880021	114980021	100000	rs2396813	114930021	1.61123e-05	114930021	114930022	rs2396813	T	C	0.0167	0.8893	-0.7883	0.182777	1.61123e-05
chr7	114880021	114980021	100000	rs2396813	114930021	1.61123e-05	114933214	114933215	rs2188543	T	A	0.0168	0.8853	-0.788	0.182848	1.6347e-05
chr13	60181564	60236888	55324	rs675642	60186888	1.61721e-05	60186888	60186889	rs675642	A	C	0.1463	0.9807	-0.2627	0.060913	1.61721e-05
chr13	60181564	60236888	55324	rs675642	60186888	1.61721e-05	60187319	60187320	rs522014	A	G	0.1474	0.9768	-0.2608	0.060947	1.87358e-05
chr7	153155083	153244254	89171	rs62495805	153194254	1.62247e-05	153183192	153183193	rs62495804	C	T	0.0521	0.9046	0.448	0.103914	1.62434e-05
chr7	153155083	153244254	89171	rs62495805	153194254	1.62247e-05	153194254	153194255	rs62495805	T	C	0.0522	0.9023	0.4481	0.103945	1.62247e-05
chr16	27063694	27163694	100000	rs7193248	27113694	1.62453e-05	27109675	27109676	rs56669138	C	G	0.3937	0.9637	0.1795	0.045834	8.99154e-05
chr16	27063694	27163694	100000	rs7193248	27113694	1.62453e-05	27113694	27113695	rs7193248	T	C	0.4929	1	0.1905	0.044183	1.62453e-05
chr16	27063694	27163694	100000	rs7193248	27113694	1.62453e-05	27113711	27113712	rs7193094	T	A	0.4804	1	0.1752	0.044167	7.27379e-05
chr4	143017177	143078336	61159	rs115870511	143028336	1.63203e-05	143018831	143018832	rs114058054	C	A	0.0259	0.9882	-0.5744	0.133361	1.6525e-05
chr4	143017177	143078336	61159	rs115870511	143028336	1.63203e-05	143028336	143028337	rs115870511	A	G	0.0258	0.9884	-0.575	0.133416	1.63203e-05
chr4	143017177	143078336	61159	rs115870511	143028336	1.63203e-05	143047062	143047063	rs115388827	G	A	0.026	0.9839	-0.5743	0.13347	1.68836e-05
chr22	26703730	26803730	100000	rs671499	26753730	1.633e-05	26752434	26752435	rs655586	C	T	0.2634	0.9669	0.2058	0.05036	4.37855e-05
chr22	26703730	26803730	100000	rs671499	26753730	1.633e-05	26752656	26752657	rs11090436	A	G	0.2931	0.9837	0.1976	0.048392	4.45083e-05
chr22	26703730	26803730	100000	rs671499	26753730	1.633e-05	26752705	26752706	rs656901	T	A	0.2219	1	0.2141	0.051571	3.29035e-05
chr22	26703730	26803730	100000	rs671499	26753730	1.633e-05	26753730	26753731	rs671499	T	C	0.204	1	0.2277	0.052827	1.633e-05
chr15	91325198	91425198	100000	rs147975533	91375198	1.64287e-05	91375198	91375199	rs147975533	A	G	0.0172	0.9194	-0.7545	0.175123	1.64287e-05
chr21	15641983	15741983	100000	rs10482852	15691983	1.65094e-05	15670798	15670799	rs76301143	A	G	0.0609	0.948	0.3764	0.094021	6.24186e-05
chr21	15641983	15741983	100000	rs10482852	15691983	1.65094e-05	15674862	15674863	rs75252409	C	T	0.0607	0.9576	0.3761	0.093622	5.87711e-05
chr21	15641983	15741983	100000	rs10482852	15691983	1.65094e-05	15687272	15687273	rs78459969	T	G	0.0618	0.9651	0.3606	0.092347	9.44171e-05
chr21	15641983	15741983	100000	rs10482852	15691983	1.65094e-05	15687512	15687513	rs76461329	T	A	0.0615	0.9666	0.3654	0.092485	7.7678e-05
chr21	15641983	15741983	100000	rs10482852	15691983	1.65094e-05	15690143	15690144	rs79770746	C	A	0.0597	0.961	0.4063	0.094581	1.74188e-05
chr21	15641983	15741983	100000	rs10482852	15691983	1.65094e-05	15691983	15691984	rs10482852	A	C	0.0587	0.9595	0.4117	0.095566	1.65094e-05
chr21	15641983	15741983	100000	rs10482852	15691983	1.65094e-05	15693841	15693842	rs77203490	A	T	0.0537	0.922	0.4399	0.102295	1.70703e-05
chr10	43835849	43935849	100000	rs115217162	43885849	1.65696e-05	43885849	43885850	rs115217162	T	C	0.0127	0.9496	-0.8415	0.195383	1.65696e-05
chr5	1	77333	77332	rs140640420	27333	1.68282e-05	25359	25360	rs114751137	A	G	0.0548	0.8987	0.4212	0.10268	4.09637e-05
chr5	1	77333	77332	rs140640420	27333	1.68282e-05	27333	27334	rs140640420	A	G	0.0537	0.876	0.4503	0.104648	1.68282e-05
chr5	1	77333	77332	rs140640420	27333	1.68282e-05	31467	31468	rs75946151	A	G	0.0552	0.8911	0.4329	0.10263	2.46231e-05
chr5	1	77333	77332	rs140640420	27333	1.68282e-05	34935	34936	rs150513145	A	C	0.0552	0.8911	0.4329	0.102627	2.46242e-05
chr5	1	77333	77332	rs140640420	27333	1.68282e-05	37804	37805	rs116458504	C	G	0.0552	0.8911	0.4328	0.102627	2.47871e-05
chr5	1	77333	77332	rs140640420	27333	1.68282e-05	38424	38425	rs116271225	T	G	0.0552	0.8911	0.4327	0.102629	2.48696e-05
chr5	1	77333	77332	rs140640420	27333	1.68282e-05	40526	40527	rs2055722	C	T	0.0549	0.8861	0.4361	0.103162	2.36312e-05
chr5	1	77333	77332	rs140640420	27333	1.68282e-05	40719	40720	rs193123187	T	A	0.0552	0.8911	0.4324	0.10263	2.51774e-05
chr5	1	77333	77332	rs140640420	27333	1.68282e-05	47550	47551	rs7711072	C	G	0.0556	0.8867	0.4276	0.102599	3.08282e-05
chr5	1	77333	77332	rs140640420	27333	1.68282e-05	56479	56480	rs75502395	G	C	0.0573	0.8984	0.4017	0.100704	6.64212e-05
chr10	33736312	33836312	100000	rs182738874	33786312	1.69853e-05	33786312	33786313	rs182738874	A	G	0.0154	0.9574	-0.7834	0.182139	1.69853e-05
chr10	33736312	33836312	100000	rs182738874	33786312	1.69853e-05	33834935	33834936	rs74408397	A	G	0.0284	0.8301	-0.5692	0.139433	4.46495e-05
chr1	212688589	212788589	100000	rs1195473	212738589	1.70095e-05	212738589	212738590	rs1195473	T	C	0.0178	0.997	0.7154	0.166345	1.70095e-05
chr2	186414064	186466993	52929	rs144816242	186416993	1.70378e-05	186416993	186416994	rs144816242	A	G	0.0118	0.9192	-0.9783	0.227483	1.70378e-05
chr13	57920020	57970163	50143	rs55909949	57920163	1.7194e-05	57920163	57920164	rs55909949	T	C	0.0542	0.852	0.4367	0.101603	1.7194e-05
chr6	131318287	131418287	100000	rs7745206	131368287	1.73472e-05	131368287	131368288	rs7745206	T	C	0.1744	0.9991	0.2527	0.058816	1.73472e-05
chr6	131318287	131418287	100000	rs7745206	131368287	1.73472e-05	131381280	131381281	rs9492799	A	G	0.1744	0.9936	0.2479	0.058922	2.5895e-05
chr6	131318287	131418287	100000	rs7745206	131368287	1.73472e-05	131382818	131382819	rs9483209	T	C	0.1757	0.9873	0.2471	0.058864	2.6956e-05
chr6	131318287	131418287	100000	rs7745206	131368287	1.73472e-05	131390507	131390508	rs7768812	A	G	0.4686	0.9959	0.1731	0.043517	6.97894e-05
chr5	125456161	125556161	100000	rs17154140	125506161	1.74098e-05	125506161	125506162	rs17154140	A	T	0.0647	0.9854	-0.3798	0.08842	1.74098e-05
chr5	125456161	125556161	100000	rs17154140	125506161	1.74098e-05	125535086	125535087	rs1427889	T	C	0.0618	0.9865	-0.3651	0.091085	6.11054e-05
chr7	123817321	123917321	100000	rs117660031	123867321	1.75048e-05	123867321	123867322	rs117660031	C	T	0.0152	0.8609	-0.8578	0.199748	1.75048e-05
chr13	38630000	38730000	100000	rs2224798	38680000	1.76179e-05	38668364	38668365	rs1924177	T	C	0.0281	1	-0.5207	0.130931	6.97276e-05
chr13	38630000	38730000	100000	rs2224798	38680000	1.76179e-05	38673236	38673237	rs2146982	C	T	0.0295	1	-0.5427	0.127204	1.98525e-05
chr13	38630000	38730000	100000	rs2224798	38680000	1.76179e-05	38680000	38680001	rs2224798	A	G	0.0281	1	-0.5604	0.130536	1.76179e-05
chr2	26119976	26219976	100000	rs182996611	26169976	1.78936e-05	26169976	26169977	rs182996611	C	T	0.0116	0.8918	-0.9109	0.212359	1.78936e-05
chr2	26119976	26219976	100000	rs182996611	26169976	1.78936e-05	26175370	26175371	rs189605933	T	G	0.0108	0.8792	-0.893	0.220267	5.02845e-05
chr2	26119976	26219976	100000	rs182996611	26169976	1.78936e-05	26176656	26176657	rs35114134	T	C	0.016	0.9532	-0.7348	0.174024	2.41887e-05
chr8	138574188	138674188	100000	rs184058871	138624188	1.8203e-05	138624188	138624189	rs184058871	T	C	0.0114	0.8547	-0.9268	0.216252	1.8203e-05
chr9	105968155	106050091	81936	rs190061717	106000091	1.82309e-05	105990291	105990292	rs10820397	G	A	0.1551	0.9914	0.2435	0.061431	7.38439e-05
chr9	105968155	106050091	81936	rs190061717	106000091	1.82309e-05	105992966	105992967	rs1176190	C	T	0.1638	1	0.2332	0.059608	9.15004e-05
chr9	105968155	106050091	81936	rs190061717	106000091	1.82309e-05	106000091	106000092	rs190061717	G	C	0.0112	0.884	0.9954	0.232271	1.82309e-05
chr9	105968155	106050091	81936	rs190061717	106000091	1.82309e-05	106036146	106036147	rs62575024	C	T	0.1019	0.9674	0.2875	0.072949	8.12774e-05
chr3	12752840	12852840	100000	rs149588944	12802840	1.83654e-05	12802840	12802841	rs149588944	T	C	0.0189	0.8107	-0.7946	0.185478	1.83654e-05
chr3	12752840	12852840	100000	rs149588944	12802840	1.83654e-05	12813809	12813810	rs76937307	C	T	0.0186	0.8104	-0.7738	0.187296	3.60506e-05
chr10	11039453	11139453	100000	rs74416796	11089453	1.8417e-05	11089453	11089454	rs74416796	T	C	0.088	0.9293	-0.3358	0.078406	1.8417e-05
chr10	11039453	11139453	100000	rs74416796	11089453	1.8417e-05	11109615	11109616	rs79552783	T	C	0.0858	0.916	-0.3331	0.079138	2.56657e-05
chr10	45895668	45966913	71245	rs145196618	45916913	1.8521e-05	45897154	45897155	rs7099684	A	T	0.2004	1	-0.2203	0.0551	6.37971e-05
chr10	45895668	45966913	71245	rs145196618	45916913	1.8521e-05	45902911	45902912	rs7894352	A	G	0.2092	0.9669	-0.2163	0.054385	6.98942e-05
chr10	45895668	45966913	71245	rs145196618	45916913	1.8521e-05	45916913	45916914	rs145196618	A	G	0.0237	0.9978	-0.6005	0.140237	1.8521e-05
chr10	45895668	45966913	71245	rs145196618	45916913	1.8521e-05	45919388	45919389	rs28395867	A	G	0.0288	0.9536	-0.5061	0.129675	9.49284e-05
chr10	45895668	45966913	71245	rs145196618	45916913	1.8521e-05	45940453	45940454	rs143216970	G	A	0.0103	0.9715	-0.8641	0.209221	3.62985e-05
chr10	45895668	45966913	71245	rs145196618	45916913	1.8521e-05	45965653	45965654	rs144612964	T	C	0.0104	0.9766	-0.8446	0.207299	4.6181e-05
chr2	10322399	10422399	100000	rs56110109	10372399	1.86833e-05	10372318	10372319	rs16855998	G	A	0.2098	0.9132	-0.2322	0.054756	2.22414e-05
chr2	10322399	10422399	100000	rs56110109	10372399	1.86833e-05	10372399	10372400	rs56110109	A	G	0.2063	0.9139	-0.2365	0.055261	1.86833e-05
chr5	101541336	101641336	100000	rs62370440	101591336	1.87092e-05	101591336	101591337	rs62370440	T	C	0.0329	0.8735	0.5736	0.134034	1.87092e-05
chr5	101541336	101641336	100000	rs62370440	101591336	1.87092e-05	101631023	101631024	rs62372167	G	A	0.0346	0.8642	0.5467	0.133415	4.17313e-05
chr11	8974556	9074556	100000	rs145726065	9024556	1.88622e-05	9024556	9024557	rs145726065	G	T	0.0147	0.832	-0.8207	0.191853	1.88622e-05
chr12	123364853	123417785	52932	rs12303328	123367785	1.89207e-05	123365866	123365867	rs78462864	T	C	0.0275	0.9531	0.5992	0.14019	1.92123e-05
chr12	123364853	123417785	52932	rs12303328	123367785	1.89207e-05	123367785	123367786	rs12303328	A	C	0.0275	0.9512	0.5997	0.140199	1.89207e-05
chr9	26146671	26246671	100000	rs2152969	26196671	1.94081e-05	26153661	26153662	rs2571526	T	C	0.2434	0.9793	-0.2098	0.051388	4.44366e-05
chr9	26146671	26246671	100000	rs2152969	26196671	1.94081e-05	26153792	26153793	rs2571525	G	A	0.2435	0.9791	-0.2101	0.05138	4.34173e-05
chr9	26146671	26246671	100000	rs2152969	26196671	1.94081e-05	26154372	26154373	rs1434878	G	A	0.2435	0.9788	-0.2099	0.05138	4.38931e-05
chr9	26146671	26246671	100000	rs2152969	26196671	1.94081e-05	26187634	26187635	rs1821553	A	G	0.467	1	-0.1786	0.043193	3.54682e-05
chr9	26146671	26246671	100000	rs2152969	26196671	1.94081e-05	26189267	26189268	rs1933275	C	G	0.4191	0.9934	-0.1773	0.044063	5.72544e-05
chr9	26146671	26246671	100000	rs2152969	26196671	1.94081e-05	26189591	26189592	rs1933276	T	C	0.4184	0.9929	-0.1776	0.044036	5.50238e-05
chr9	26146671	26246671	100000	rs2152969	26196671	1.94081e-05	26196671	26196672	rs2152969	A	G	0.3715	0.9607	-0.1927	0.045101	1.94081e-05
chr9	26146671	26246671	100000	rs2152969	26196671	1.94081e-05	26212727	26212728	rs7032316	T	C	0.4568	0.9906	0.1795	0.044121	4.73742e-05
chr12	105082529	105182529	100000	rs10861274	105132529	1.95822e-05	105119101	105119102	rs11112176	T	C	0.0433	0.9895	0.4268	0.108004	7.75717e-05
chr12	105082529	105182529	100000	rs10861274	105132529	1.95822e-05	105124359	105124360	rs12230941	A	G	0.0436	0.9851	0.4224	0.108047	9.24483e-05
chr12	105082529	105182529	100000	rs10861274	105132529	1.95822e-05	105130829	105130830	rs77473186	G	A	0.0443	0.9701	0.4277	0.107926	7.39322e-05
chr12	105082529	105182529	100000	rs10861274	105132529	1.95822e-05	105132529	105132530	rs10861274	C	T	0.0589	0.8646	0.4285	0.100356	1.95822e-05
chr12	24308652	24408652	100000	rs7303999	24358652	1.95882e-05	24358652	24358653	rs7303999	A	G	0.0143	1	-0.7851	0.183878	1.95882e-05
chr12	24308652	24408652	100000	rs7303999	24358652	1.95882e-05	24359031	24359032	rs7307190	G	A	0.0134	0.9992	-0.7192	0.180559	6.79878e-05
chr12	24308652	24408652	100000	rs7303999	24358652	1.95882e-05	24359516	24359517	rs77655197	T	C	0.0134	0.9984	-0.7195	0.180584	6.77305e-05
chr10	122027654	122127654	100000	rs6585607	122077654	1.96367e-05	122042767	122042768	rs61871524	C	T	0.0202	0.8821	-0.6786	0.165305	4.03615e-05
chr10	122027654	122127654	100000	rs6585607	122077654	1.96367e-05	122077654	122077655	rs6585607	T	A	0.0109	0.806	-0.9406	0.220344	1.96367e-05
chr4	142917176	143017176	100000	rs75030565	142967176	1.96679e-05	142967176	142967177	rs75030565	G	A	0.0259	0.9878	-0.5671	0.132852	1.96679e-05
chr4	142917176	143017176	100000	rs75030565	142967176	1.96679e-05	142987773	142987774	rs184679869	A	C	0.0258	0.9896	-0.5689	0.132975	1.88351e-05
chr4	142917176	143017176	100000	rs75030565	142967176	1.96679e-05	142990766	142990767	rs187212363	G	A	0.0258	0.9896	-0.5689	0.132978	1.88235e-05
chr20	11149354	11249354	100000	rs6108864	11199354	1.9738e-05	11199354	11199355	rs6108864	T	C	0.3463	0.8584	0.2061	0.048303	1.9738e-05
chr2	48923359	49023359	100000	rs11695955	48973359	1.98044e-05	48929591	48929592	rs11682190	T	C	0.0694	0.9103	0.3764	0.090905	3.46919e-05
chr2	48923359	49023359	100000	rs11695955	48973359	1.98044e-05	48932944	48932945	rs57264521	T	C	0.0693	0.9223	0.3764	0.090318	3.07243e-05
chr2	48923359	49023359	100000	rs11695955	48973359	1.98044e-05	48943006	48943007	rs79924438	T	C	0.0448	0.8519	0.4792	0.115317	3.24851e-05
chr2	48923359	49023359	100000	rs11695955	48973359	1.98044e-05	48955369	48955370	rs72807948	T	C	0.178	0.9883	0.24	0.057671	3.15599e-05
chr2	48923359	49023359	100000	rs11695955	48973359	1.98044e-05	48955404	48955405	rs72807949	T	C	0.1771	0.9839	0.241	0.057916	3.15716e-05
chr2	48923359	49023359	100000	rs11695955	48973359	1.98044e-05	48955486	48955487	rs72807950	C	T	0.1798	0.9846	0.2334	0.057682	5.20133e-05
chr2	48923359	49023359	100000	rs11695955	48973359	1.98044e-05	48957580	48957581	rs17037579	G	A	0.1855	0.9911	0.2335	0.056638	3.75385e-05
chr2	48923359	49023359	100000	rs11695955	48973359	1.98044e-05	48960031	48960032	rs10495960	A	G	0.1789	0.9898	0.2343	0.057576	4.70847e-05
chr2	48923359	49023359	100000	rs11695955	48973359	1.98044e-05	48960639	48960640	rs11683688	T	C	0.1788	0.9923	0.2346	0.057557	4.58543e-05
chr2	48923359	49023359	100000	rs11695955	48973359	1.98044e-05	48960809	48960810	rs11683850	A	G	0.1788	0.9924	0.2345	0.057555	4.60963e-05
chr2	48923359	49023359	100000	rs11695955	48973359	1.98044e-05	48961395	48961396	rs4952922	T	G	0.1791	0.9932	0.2341	0.057532	4.71592e-05
chr2	48923359	49023359	100000	rs11695955	48973359	1.98044e-05	48961661	48961662	rs11674172	T	A	0.1909	0.9976	0.2337	0.05615	3.14246e-05
chr2	48923359	49023359	100000	rs11695955	48973359	1.98044e-05	48961996	48961997	rs4952923	G	A	0.2076	1	0.2225	0.0548	4.89357e-05
chr2	48923359	49023359	100000	rs11695955	48973359	1.98044e-05	48962812	48962813	rs4952924	T	G	0.1901	0.9838	0.2319	0.056627	4.20756e-05
chr2	48923359	49023359	100000	rs11695955	48973359	1.98044e-05	48964206	48964207	rs12469065	A	G	0.1981	0.9908	0.2348	0.055527	2.3524e-05
chr2	48923359	49023359	100000	rs11695955	48973359	1.98044e-05	48964380	48964381	rs4145966	G	A	0.198	0.9906	0.2351	0.055539	2.31134e-05
chr2	48923359	49023359	100000	rs11695955	48973359	1.98044e-05	48966159	48966160	rs12471286	G	C	0.1777	1	0.2343	0.057544	4.6822e-05
chr2	48923359	49023359	100000	rs11695955	48973359	1.98044e-05	48967142	48967143	rs141277267	G	C	0.1782	0.9958	0.2454	0.057563	2.01605e-05
chr2	48923359	49023359	100000	rs11695955	48973359	1.98044e-05	48973087	48973088	rs61085156	G	C	0.1782	0.9983	0.2453	0.057531	2.00542e-05
chr2	48923359	49023359	100000	rs11695955	48973359	1.98044e-05	48973161	48973162	rs11679263	C	T	0.1782	0.9983	0.2454	0.057532	2.00087e-05
chr2	48923359	49023359	100000	rs11695955	48973359	1.98044e-05	48973359	48973360	rs11695955	T	G	0.1782	0.9983	0.2455	0.057533	1.98044e-05
chr2	48923359	49023359	100000	rs11695955	48973359	1.98044e-05	48982063	48982064	rs4073654	A	G	0.1943	0.9926	0.2266	0.05606	5.31312e-05
chr2	48923359	49023359	100000	rs11695955	48973359	1.98044e-05	48982131	48982132	rs4073655	A	G	0.1967	0.9828	0.2296	0.056007	4.14169e-05
chr2	48923359	49023359	100000	rs11695955	48973359	1.98044e-05	48982173	48982174	rs12052559	T	C	0.1942	0.993	0.2273	0.056043	5.00283e-05
chr2	48923359	49023359	100000	rs11695955	48973359	1.98044e-05	48982621	48982622	rs4073366	G	C	0.1815	0.9925	0.2281	0.057446	7.17747e-05
chr15	100757820	100857820	100000	rs77884506	100807820	1.98766e-05	100807820	100807821	rs77884506	C	A	0.0172	0.9853	-0.7181	0.168317	1.98766e-05
chr15	100757820	100857820	100000	rs77884506	100807820	1.98766e-05	100808626	100808627	rs117180534	A	G	0.0172	0.9857	-0.7172	0.168183	2.00226e-05
chr15	100757820	100857820	100000	rs77884506	100807820	1.98766e-05	100810028	100810029	rs78038112	C	G	0.0172	0.9883	-0.7162	0.167968	2.00702e-05
chr15	100757820	100857820	100000	rs77884506	100807820	1.98766e-05	100813546	100813547	rs79561864	T	A	0.0175	0.9841	-0.6795	0.16676	4.60595e-05
chr15	100757820	100857820	100000	rs77884506	100807820	1.98766e-05	100816954	100816955	rs79319347	C	T	0.0176	0.9841	-0.6752	0.166515	5.02071e-05
chr15	100757820	100857820	100000	rs77884506	100807820	1.98766e-05	100817236	100817237	rs77878511	A	C	0.0176	0.984	-0.6751	0.166511	5.02695e-05
chr15	100757820	100857820	100000	rs77884506	100807820	1.98766e-05	100821860	100821861	rs7496729	T	G	0.0175	0.9828	-0.6756	0.166843	5.13946e-05
chr15	100757820	100857820	100000	rs77884506	100807820	1.98766e-05	100823504	100823505	rs78898149	G	C	0.0179	0.9715	-0.6644	0.166075	6.32065e-05
chr15	100757820	100857820	100000	rs77884506	100807820	1.98766e-05	100825016	100825017	rs75464690	A	T	0.018	0.9693	-0.6599	0.165667	6.78881e-05
chr15	100757820	100857820	100000	rs77884506	100807820	1.98766e-05	100830533	100830534	rs147324649	C	T	0.0183	0.9669	-0.6484	0.164506	8.10557e-05
chr15	100757820	100857820	100000	rs77884506	100807820	1.98766e-05	100832955	100832956	rs77148193	T	C	0.0185	0.9673	-0.6422	0.163851	8.88519e-05
chr8	87074354	87149321	74967	rs147520760	87099321	2.00095e-05	87082108	87082109	rs190384834	C	T	0.0152	0.8951	0.7236	0.175166	3.6165e-05
chr8	87074354	87149321	74967	rs147520760	87099321	2.00095e-05	87096156	87096157	rs192277123	A	G	0.0148	0.8732	0.7698	0.182123	2.36912e-05
chr8	87074354	87149321	74967	rs147520760	87099321	2.00095e-05	87099321	87099322	rs147520760	T	G	0.0144	0.8613	0.7805	0.182999	2.00095e-05
chr8	87074354	87149321	74967	rs147520760	87099321	2.00095e-05	87123870	87123871	rs77924653	C	T	0.1319	0.9842	0.274	0.06723	4.58382e-05
chr3	36293738	36393738	100000	rs1479152	36343738	2.0077e-05	36343738	36343739	rs1479152	T	C	0.4578	0.9616	-0.1915	0.044917	2.0077e-05
chr3	36293738	36393738	100000	rs1479152	36343738	2.0077e-05	36345768	36345769	rs13068896	T	G	0.4483	0.9628	-0.1823	0.045048	5.19002e-05
chr6	21336374	21436374	100000	rs9466062	21386374	2.02467e-05	21386374	21386375	rs9466062	C	T	0.2337	0.9881	0.2217	0.052023	2.02467e-05
chr6	21336374	21436374	100000	rs9466062	21386374	2.02467e-05	21387916	21387917	rs7452925	G	A	0.1991	1	0.217	0.054528	6.89231e-05
chr6	21336374	21436374	100000	rs9466062	21386374	2.02467e-05	21391810	21391811	rs4710974	T	C	0.2073	0.9023	-0.2284	0.055822	4.28573e-05
chr9	94690229	94790229	100000	rs150742128	94740229	2.04254e-05	94740229	94740230	rs150742128	T	G	0.0107	0.9981	0.9483	0.222598	2.04254e-05
chr10	113435787	113535787	100000	rs4636585	113485787	2.04519e-05	113485787	113485788	rs4636585	A	G	0.1707	0.9869	-0.2487	0.058376	2.04519e-05
chr8	90092652	90192652	100000	rs78717412	90142652	2.06029e-05	90124508	90124509	rs78338222	A	G	0.0235	0.9479	-0.6034	0.151255	6.62348e-05
chr8	90092652	90192652	100000	rs78717412	90142652	2.06029e-05	90129613	90129614	rs117746033	A	G	0.0234	0.9481	-0.6208	0.151189	4.01978e-05
chr8	90092652	90192652	100000	rs78717412	90142652	2.06029e-05	90129625	90129626	rs146972325	C	A	0.0234	0.9481	-0.6208	0.151184	4.0212e-05
chr8	90092652	90192652	100000	rs78717412	90142652	2.06029e-05	90130213	90130214	rs186577936	G	A	0.0235	0.9484	-0.6215	0.150935	3.82667e-05
chr8	90092652	90192652	100000	rs78717412	90142652	2.06029e-05	90130296	90130297	rs76997077	T	A	0.0235	0.9485	-0.6216	0.150899	3.80003e-05
chr8	90092652	90192652	100000	rs78717412	90142652	2.06029e-05	90132525	90132526	rs78324956	A	C	0.0238	0.9514	-0.6231	0.149849	3.20367e-05
chr8	90092652	90192652	100000	rs78717412	90142652	2.06029e-05	90142652	90142653	rs78717412	G	A	0.0248	0.9865	-0.614	0.144202	2.06029e-05
chr8	90092652	90192652	100000	rs78717412	90142652	2.06029e-05	90143470	90143471	rs78509560	G	T	0.0248	0.9865	-0.614	0.144202	2.06029e-05
chr8	90092652	90192652	100000	rs78717412	90142652	2.06029e-05	90153448	90153449	rs77723610	G	A	0.0215	0.987	-0.6194	0.154573	6.13997e-05
chr8	90092652	90192652	100000	rs78717412	90142652	2.06029e-05	90158057	90158058	rs149903810	A	G	0.0215	0.9874	-0.6193	0.154572	6.15641e-05
chr1	165673769	165773769	100000	rs10800155	165723769	2.06153e-05	165722645	165722646	rs6662839	T	G	0.1098	0.9977	-0.2725	0.06941	8.6519e-05
chr1	165673769	165773769	100000	rs10800155	165723769	2.06153e-05	165723769	165723770	rs10800155	A	G	0.1161	0.9975	-0.2894	0.067967	2.06153e-05
chr1	165673769	165773769	100000	rs10800155	165723769	2.06153e-05	165736174	165736175	rs4657477	C	T	0.1192	1	-0.2821	0.066749	2.37039e-05
chr2	207230128	207330128	100000	rs10183677	207280128	2.06984e-05	207280128	207280129	rs10183677	A	G	0.3078	0.8188	0.2206	0.051819	2.06984e-05
chr2	207230128	207330128	100000	rs10183677	207280128	2.06984e-05	207285882	207285883	rs11903628	G	A	0.3072	0.8031	0.2139	0.05251	4.64614e-05
chr2	207230128	207330128	100000	rs10183677	207280128	2.06984e-05	207292771	207292772	rs12694054	C	T	0.31	0.8082	0.216	0.052193	3.50094e-05
chr2	207230128	207330128	100000	rs10183677	207280128	2.06984e-05	207294515	207294516	rs10515945	G	C	0.3155	0.8051	0.221	0.052083	2.21091e-05
chr19	30929491	31029491	100000	rs2903444	30979491	2.0743e-05	30976967	30976968	rs114834593	A	T	0.0282	0.9959	-0.5082	0.127918	7.09968e-05
chr19	30929491	31029491	100000	rs2903444	30979491	2.0743e-05	30977502	30977503	rs60804128	C	T	0.025	0.9973	-0.5459	0.133914	4.57775e-05
chr19	30929491	31029491	100000	rs2903444	30979491	2.0743e-05	30978130	30978131	rs59757972	A	G	0.0252	0.9924	-0.5496	0.133822	4.01218e-05
chr19	30929491	31029491	100000	rs2903444	30979491	2.0743e-05	30979194	30979195	rs114679730	G	A	0.025	0.9991	-0.5456	0.13383	4.56523e-05
chr19	30929491	31029491	100000	rs2903444	30979491	2.0743e-05	30979491	30979492	rs2903444	T	G	0.0255	0.9899	-0.5656	0.132862	2.0743e-05
chr19	30929491	31029491	100000	rs2903444	30979491	2.0743e-05	30979517	30979518	rs2903445	T	A	0.025	0.9994	-0.5456	0.133813	4.56068e-05
chr19	30929491	31029491	100000	rs2903444	30979491	2.0743e-05	30979713	30979714	rs4361044	C	A	0.025	0.9996	-0.5456	0.133801	4.55567e-05
chr19	30929491	31029491	100000	rs2903444	30979491	2.0743e-05	30979779	30979780	rs2903446	C	T	0.025	0.9996	-0.5456	0.13381	4.56014e-05
chr19	30929491	31029491	100000	rs2903444	30979491	2.0743e-05	30980344	30980345	rs115444961	A	G	0.025	0.9964	-0.5471	0.134071	4.48858e-05
chr18	27637796	27737796	100000	rs147151672	27687796	2.07512e-05	27665919	27665920	rs72915046	A	C	0.0105	0.8822	0.9874	0.232034	2.08774e-05
chr18	27637796	27737796	100000	rs147151672	27687796	2.07512e-05	27687796	27687797	rs147151672	A	G	0.0105	0.8828	0.988	0.232109	2.07512e-05
chr1	89456092	89556092	100000	rs61798917	89506092	2.07812e-05	89506092	89506093	rs61798917	A	G	0.3794	0.9896	0.1963	0.04611	2.07812e-05
chr1	89456092	89556092	100000	rs61798917	89506092	2.07812e-05	89508500	89508501	rs12125301	A	G	0.3475	0.9988	0.1853	0.047084	8.30169e-05
chr1	89456092	89556092	100000	rs61798917	89506092	2.07812e-05	89508915	89508916	rs12122780	C	T	0.3475	0.9988	0.1851	0.047066	8.36127e-05
chr1	89456092	89556092	100000	rs61798917	89506092	2.07812e-05	89509498	89509499	rs1074541	G	A	0.3476	0.999	0.1851	0.047066	8.39914e-05
chr1	89456092	89556092	100000	rs61798917	89506092	2.07812e-05	89513536	89513537	rs7541867	A	G	0.3475	0.9986	0.1851	0.047079	8.43705e-05
chr1	89456092	89556092	100000	rs61798917	89506092	2.07812e-05	89518119	89518120	rs7911	G	A	0.4082	0.9972	0.1777	0.044932	7.66291e-05
chr2	105317919	105417919	100000	rs75301055	105367919	2.08559e-05	105367919	105367920	rs75301055	A	G	0.0146	0.9205	0.8198	0.192639	2.08559e-05
chr9	110416026	110516026	100000	rs78756781	110466026	2.0876e-05	110458647	110458648	rs10123702	C	A	0.1452	0.953	-0.2598	0.064289	5.3271e-05
chr9	110416026	110516026	100000	rs78756781	110466026	2.0876e-05	110458729	110458730	rs10117620	T	C	0.1451	0.9545	-0.2596	0.064249	5.33604e-05
chr9	110416026	110516026	100000	rs78756781	110466026	2.0876e-05	110458824	110458825	rs10123747	G	A	0.1472	0.9492	-0.2608	0.063923	4.51208e-05
chr9	110416026	110516026	100000	rs78756781	110466026	2.0876e-05	110459480	110459481	rs60514260	G	T	0.1426	0.9725	-0.2651	0.063981	3.41692e-05
chr9	110416026	110516026	100000	rs78756781	110466026	2.0876e-05	110461394	110461395	rs78151434	C	A	0.1556	0.9933	-0.2495	0.061465	4.92101e-05
chr9	110416026	110516026	100000	rs78756781	110466026	2.0876e-05	110461423	110461424	rs79159618	C	T	0.1556	0.9935	-0.2495	0.06146	4.92739e-05
chr9	110416026	110516026	100000	rs78756781	110466026	2.0876e-05	110462319	110462320	rs12685971	C	T	0.1549	1	-0.2515	0.061524	4.36939e-05
chr9	110416026	110516026	100000	rs78756781	110466026	2.0876e-05	110462448	110462449	rs12684877	A	G	0.1406	1	-0.2646	0.063451	3.04952e-05
chr9	110416026	110516026	100000	rs78756781	110466026	2.0876e-05	110465774	110465775	rs80084102	T	C	0.1384	0.9641	-0.2724	0.064989	2.76549e-05
chr9	110416026	110516026	100000	rs78756781	110466026	2.0876e-05	110465863	110465864	rs76993945	A	G	0.1415	0.9835	-0.2699	0.063677	2.25012e-05
chr9	110416026	110516026	100000	rs78756781	110466026	2.0876e-05	110466026	110466027	rs78756781	C	T	0.1414	0.9815	-0.2716	0.063819	2.0876e-05
chr9	110416026	110516026	100000	rs78756781	110466026	2.0876e-05	110466735	110466736	rs12351388	T	C	0.1418	0.9815	-0.2696	0.063687	2.31172e-05
chr6	70941629	71041629	100000	rs677152	70991629	2.11561e-05	70991629	70991630	rs677152	T	C	0.4631	0.9666	-0.1953	0.04592	2.11561e-05
chr1	114595583	114695583	100000	rs12080255	114645583	2.1158e-05	114645583	114645584	rs12080255	C	T	0.0117	0.9043	0.9042	0.212635	2.1158e-05
chr21	32237434	32337434	100000	rs2833157	32287434	2.12028e-05	32287434	32287435	rs2833157	T	G	0.0761	0.8774	-0.3745	0.088071	2.12028e-05
chr7	29859780	29959780	100000	rs174956	29909780	2.12379e-05	29909780	29909781	rs174956	T	C	0.0629	0.9617	-0.3845	0.090429	2.12379e-05
chr6	77844403	77915699	71296	rs77695151	77865699	2.12605e-05	77860923	77860924	rs75488704	A	G	0.0229	0.9465	0.6224	0.151743	4.1043e-05
chr6	77844403	77915699	71296	rs77695151	77865699	2.12605e-05	77863329	77863330	rs78066702	A	G	0.0235	0.9328	0.6064	0.149215	4.82086e-05
chr6	77844403	77915699	71296	rs77695151	77865699	2.12605e-05	77864522	77864523	rs79467071	T	A	0.023	0.9451	0.6182	0.15183	4.66697e-05
chr6	77844403	77915699	71296	rs77695151	77865699	2.12605e-05	77865699	77865700	rs77695151	T	G	0.0172	0.9144	0.7376	0.173511	2.12605e-05
chr6	77844403	77915699	71296	rs77695151	77865699	2.12605e-05	77866595	77866596	rs75156757	A	C	0.023	0.9443	0.6152	0.151917	5.13689e-05
chr6	77844403	77915699	71296	rs77695151	77865699	2.12605e-05	77869731	77869732	rs111508911	G	A	0.0236	0.9309	0.5976	0.149575	6.45789e-05
chr21	39230453	39330453	100000	rs16995633	39280453	2.13757e-05	39267811	39267812	rs73904488	G	C	0.0108	0.941	-0.8665	0.21333	4.87224e-05
chr21	39230453	39330453	100000	rs16995633	39280453	2.13757e-05	39277942	39277943	rs58463214	A	C	0.0117	0.9039	-0.858	0.213667	5.93381e-05
chr21	39230453	39330453	100000	rs16995633	39280453	2.13757e-05	39280453	39280454	rs16995633	A	C	0.0129	0.9612	-0.7918	0.186309	2.13757e-05
chr21	39230453	39330453	100000	rs16995633	39280453	2.13757e-05	39280951	39280952	rs16995636	G	A	0.0123	0.9433	-0.8162	0.202161	5.40248e-05
chr21	39230453	39330453	100000	rs16995633	39280453	2.13757e-05	39281024	39281025	rs73904495	C	T	0.0123	0.9433	-0.8158	0.202086	5.42194e-05
chr9	3248265	3348265	100000	rs138462456	3298265	2.14453e-05	3248371	3248372	rs148607012	C	A	0.0127	0.9642	-0.82	0.198669	3.66474e-05
chr9	3248265	3348265	100000	rs138462456	3298265	2.14453e-05	3249525	3249526	rs145779456	G	A	0.0127	0.966	-0.818	0.19829	3.70308e-05
chr9	3248265	3348265	100000	rs138462456	3298265	2.14453e-05	3254065	3254066	rs143155118	C	T	0.0128	0.973	-0.8083	0.197124	4.12363e-05
chr9	3248265	3348265	100000	rs138462456	3298265	2.14453e-05	3259919	3259920	rs144020831	C	T	0.0129	0.9819	-0.797	0.195059	4.39004e-05
chr9	3248265	3348265	100000	rs138462456	3298265	2.14453e-05	3263328	3263329	rs143980874	T	C	0.013	0.9846	-0.7946	0.194636	4.45492e-05
chr9	3248265	3348265	100000	rs138462456	3298265	2.14453e-05	3269815	3269816	rs141982984	C	G	0.013	0.9881	-0.7905	0.193882	4.55659e-05
chr9	3248265	3348265	100000	rs138462456	3298265	2.14453e-05	3275624	3275625	rs147166296	G	C	0.013	0.9894	-0.791	0.193614	4.39752e-05
chr9	3248265	3348265	100000	rs138462456	3298265	2.14453e-05	3278915	3278916	rs148078381	C	G	0.0145	0.9879	-0.7523	0.183005	3.93853e-05
chr9	3248265	3348265	100000	rs138462456	3298265	2.14453e-05	3292159	3292160	rs138884893	C	T	0.0139	0.9958	-0.7926	0.186815	2.20664e-05
chr9	3248265	3348265	100000	rs138462456	3298265	2.14453e-05	3295711	3295712	rs139679651	C	T	0.0139	0.9952	-0.7934	0.186943	2.19651e-05
chr9	3248265	3348265	100000	rs138462456	3298265	2.14453e-05	3296880	3296881	rs146717347	G	A	0.0139	0.9949	-0.7942	0.187068	2.18319e-05
chr9	3248265	3348265	100000	rs138462456	3298265	2.14453e-05	3297788	3297789	rs150076850	G	A	0.0139	0.9941	-0.7955	0.187281	2.15866e-05
chr9	3248265	3348265	100000	rs138462456	3298265	2.14453e-05	3297957	3297958	rs141828120	C	T	0.0139	0.9939	-0.7959	0.187332	2.15205e-05
chr9	3248265	3348265	100000	rs138462456	3298265	2.14453e-05	3298180	3298181	rs147117392	T	A	0.0138	0.9937	-0.7962	0.18739	2.14685e-05
chr9	3248265	3348265	100000	rs138462456	3298265	2.14453e-05	3298265	3298266	rs138462456	C	T	0.0138	0.9936	-0.7964	0.187426	2.14453e-05
chr9	3248265	3348265	100000	rs138462456	3298265	2.14453e-05	3303241	3303242	rs139448195	A	G	0.0173	0.981	-0.7049	0.16949	3.19793e-05
chr9	3248265	3348265	100000	rs138462456	3298265	2.14453e-05	3316752	3316753	rs149749073	A	G	0.0188	0.8529	-0.6811	0.174286	9.30912e-05
chr9	3248265	3348265	100000	rs138462456	3298265	2.14453e-05	3317904	3317905	rs143115396	A	C	0.014	0.9741	-0.7903	0.188459	2.74693e-05
chr10	53313712	53413712	100000	rs1922139	53363712	2.14582e-05	53363712	53363713	rs1922139	C	A	0.304	1	-0.2006	0.047202	2.14582e-05
chr2	188179650	188232798	53148	rs870882	188182798	2.14764e-05	188182798	188182799	rs870882	A	G	0.4884	1	-0.1844	0.043411	2.14764e-05
chr2	188179650	188232798	53148	rs870882	188182798	2.14764e-05	188183251	188183252	rs870509	T	G	0.4884	1	-0.1844	0.043411	2.14764e-05
chr2	188179650	188232798	53148	rs870882	188182798	2.14764e-05	188192311	188192312	rs7567485	T	A	0.4964	1	-0.1742	0.043803	6.95137e-05
chr2	188179650	188232798	53148	rs870882	188182798	2.14764e-05	188192360	188192361	rs7579959	A	G	0.4964	1	-0.1742	0.043802	6.95244e-05
chr2	188179650	188232798	53148	rs870882	188182798	2.14764e-05	188193908	188193909	rs12477273	T	C	0.4958	0.9983	-0.1763	0.043909	5.95326e-05
chr2	188179650	188232798	53148	rs870882	188182798	2.14764e-05	188196996	188196997	rs7598221	A	G	0.4948	0.9993	-0.1787	0.043971	4.80885e-05
chr2	188179650	188232798	53148	rs870882	188182798	2.14764e-05	188200295	188200296	rs12989541	C	G	0.4954	0.9956	-0.1794	0.044109	4.7354e-05
chr2	188179650	188232798	53148	rs870882	188182798	2.14764e-05	188200298	188200299	rs13016145	T	C	0.4954	0.9956	-0.1794	0.044109	4.73528e-05
chr2	188179650	188232798	53148	rs870882	188182798	2.14764e-05	188207584	188207585	rs1511879	T	C	0.4952	0.9936	-0.1787	0.044172	5.24203e-05
chr2	188179650	188232798	53148	rs870882	188182798	2.14764e-05	188211442	188211443	rs10931283	C	T	0.4052	0.9931	-0.1824	0.044842	4.73096e-05
chr2	188179650	188232798	53148	rs870882	188182798	2.14764e-05	188211609	188211610	rs10931284	C	T	0.4335	0.9918	-0.1747	0.044713	9.35802e-05
chr3	146229889	146329889	100000	rs7611370	146279889	2.15964e-05	146269906	146269907	rs79389826	A	G	0.0241	0.9993	-0.6226	0.150697	3.60228e-05
chr3	146229889	146329889	100000	rs7611370	146279889	2.15964e-05	146272989	146272990	rs76119143	T	G	0.0241	0.9994	-0.6226	0.150697	3.60402e-05
chr3	146229889	146329889	100000	rs7611370	146279889	2.15964e-05	146279889	146279890	rs7611370	T	C	0.0253	0.9817	-0.627	0.147608	2.15964e-05
chr3	146229889	146329889	100000	rs7611370	146279889	2.15964e-05	146280399	146280400	rs79433574	T	G	0.0241	0.9991	-0.623	0.150746	3.58742e-05
chr3	146229889	146329889	100000	rs7611370	146279889	2.15964e-05	146280803	146280804	rs143004923	T	C	0.0241	0.999	-0.623	0.150754	3.58601e-05
chr3	146229889	146329889	100000	rs7611370	146279889	2.15964e-05	146286761	146286762	rs114644113	A	G	0.0228	0.9987	-0.6386	0.154937	3.76523e-05
chr3	146229889	146329889	100000	rs7611370	146279889	2.15964e-05	146290218	146290219	rs74656152	G	A	0.0223	0.9839	-0.6266	0.158046	7.35483e-05
chr16	3713178	3813178	100000	rs129988	3763178	2.16468e-05	3763178	3763179	rs129988	A	G	0.0759	1	0.3476	0.081841	2.16468e-05
chr16	3713178	3813178	100000	rs129988	3763178	2.16468e-05	3782704	3782705	rs11076783	T	C	0.1539	0.8599	0.2765	0.066123	2.89282e-05
chr14	29178426	29278426	100000	rs35342371	29228426	2.16589e-05	29228426	29228427	rs35342371	A	T	0.2841	0.9259	0.2168	0.051045	2.16589e-05
chr15	62518620	62618620	100000	rs1554289	62568620	2.17693e-05	62565374	62565375	rs289121	T	C	0.3624	0.9946	-0.1794	0.046044	9.78706e-05
chr15	62518620	62618620	100000	rs1554289	62568620	2.17693e-05	62568620	62568621	rs1554289	G	C	0.35	1	-0.1969	0.046384	2.17693e-05
chr7	42954228	43054228	100000	rs117096647	43004228	2.18695e-05	42976888	42976889	rs143168432	A	G	0.0238	0.9355	-0.6089	0.15172	5.99178e-05
chr7	42954228	43054228	100000	rs117096647	43004228	2.18695e-05	43004228	43004229	rs117096647	T	C	0.022	0.9587	-0.6853	0.16143	2.18695e-05
chr14	24436556	24536556	100000	rs7161498	24486556	2.19485e-05	24486556	24486557	rs7161498	C	T	0.0523	0.8314	-0.4479	0.105534	2.19485e-05
chr14	24436556	24536556	100000	rs7161498	24486556	2.19485e-05	24488923	24488924	rs35093526	A	C	0.052	0.8385	-0.4452	0.105293	2.35554e-05
chr6	77745171	77844402	99231	rs138357557	77794402	2.21462e-05	77770427	77770428	rs115383328	C	T	0.0109	0.8714	0.9418	0.225908	3.06032e-05
chr6	77745171	77844402	99231	rs138357557	77794402	2.21462e-05	77794402	77794403	rs138357557	C	G	0.011	0.8915	0.9529	0.224629	2.21462e-05
chr6	77745171	77844402	99231	rs138357557	77794402	2.21462e-05	77802435	77802436	rs112467071	G	A	0.011	0.8915	0.9529	0.224643	2.21546e-05
chr6	77745171	77844402	99231	rs138357557	77794402	2.21462e-05	77802446	77802447	rs115507100	C	G	0.011	0.8915	0.9529	0.224643	2.21546e-05
chr10	71382145	71482145	100000	rs2616108	71432145	2.2176e-05	71425900	71425901	rs2812513	T	G	0.107	0.9868	0.2935	0.072599	5.27096e-05
chr10	71382145	71482145	100000	rs2616108	71432145	2.2176e-05	71425979	71425980	rs2812514	T	C	0.1066	0.9904	0.2937	0.072572	5.20275e-05
chr10	71382145	71482145	100000	rs2616108	71432145	2.2176e-05	71427873	71427874	rs2616068	A	G	0.1043	0.9909	0.3083	0.073132	2.49066e-05
chr10	71382145	71482145	100000	rs2616108	71432145	2.2176e-05	71432145	71432146	rs2616108	C	A	0.1035	0.9973	0.3102	0.073124	2.2176e-05
chr10	71382145	71482145	100000	rs2616108	71432145	2.2176e-05	71432523	71432524	rs2616102	A	C	0.1022	1	0.3041	0.073507	3.51048e-05
chr10	71382145	71482145	100000	rs2616108	71432145	2.2176e-05	71434236	71434237	rs2812522	T	C	0.1048	0.9881	0.3014	0.073217	3.85491e-05
chr10	71382145	71482145	100000	rs2616108	71432145	2.2176e-05	71434254	71434255	rs2616080	A	G	0.1048	0.9879	0.3012	0.073211	3.88887e-05
chr10	71382145	71482145	100000	rs2616108	71432145	2.2176e-05	71439395	71439396	rs59614540	A	C	0.1009	0.9967	0.3006	0.073929	4.77973e-05
chr10	71382145	71482145	100000	rs2616108	71432145	2.2176e-05	71441333	71441334	rs16926593	T	C	0.1004	1	0.2974	0.073858	5.65225e-05
chr10	71382145	71482145	100000	rs2616108	71432145	2.2176e-05	71441638	71441639	rs10998911	T	C	0.1014	0.9949	0.2928	0.073681	7.06383e-05
chr10	71382145	71482145	100000	rs2616108	71432145	2.2176e-05	71441863	71441864	rs10998913	C	T	0.1004	1	0.2974	0.073858	5.65225e-05
chr10	71382145	71482145	100000	rs2616108	71432145	2.2176e-05	71442963	71442964	rs61849861	A	G	0.1004	1	0.2974	0.073858	5.65225e-05
chr10	71382145	71482145	100000	rs2616108	71432145	2.2176e-05	71443074	71443075	rs16926596	T	C	0.1004	1	0.2974	0.073858	5.65225e-05
chr10	71382145	71482145	100000	rs2616108	71432145	2.2176e-05	71443149	71443150	rs16926600	C	G	0.1009	1	0.3019	0.073545	4.0347e-05
chr10	71382145	71482145	100000	rs2616108	71432145	2.2176e-05	71443183	71443184	rs74139340	A	G	0.1005	0.9994	0.2976	0.073878	5.61192e-05
chr10	71382145	71482145	100000	rs2616108	71432145	2.2176e-05	71443212	71443213	rs74139341	C	T	0.1005	0.9985	0.2984	0.073899	5.39191e-05
chr10	71382145	71482145	100000	rs2616108	71432145	2.2176e-05	71443791	71443792	rs3915414	T	C	0.1038	0.9845	0.2921	0.073471	7.0366e-05
chr10	71382145	71482145	100000	rs2616108	71432145	2.2176e-05	71443982	71443983	rs10998915	A	G	0.1041	0.9805	0.2893	0.073533	8.36531e-05
chr10	71382145	71482145	100000	rs2616108	71432145	2.2176e-05	71444075	71444076	rs10998916	T	C	0.1045	0.9787	0.2986	0.073416	4.74801e-05
chr10	71382145	71482145	100000	rs2616108	71432145	2.2176e-05	71445087	71445088	rs3896726	T	G	0.1043	0.9663	0.3013	0.074038	4.70347e-05
chr10	71382145	71482145	100000	rs2616108	71432145	2.2176e-05	71445160	71445161	rs10998917	C	G	0.1055	0.9623	0.2927	0.073902	7.47658e-05
chr1	101094028	101190762	96734	rs74800188	101140762	2.24472e-05	101108981	101108982	rs955336	A	G	0.2478	1	-0.2015	0.05134	8.69736e-05
chr1	101094028	101190762	96734	rs74800188	101140762	2.24472e-05	101111614	101111615	rs3844028	A	C	0.2476	0.9986	-0.2016	0.051373	8.7094e-05
chr1	101094028	101190762	96734	rs74800188	101140762	2.24472e-05	101113389	101113390	rs10158249	C	T	0.2475	0.9983	-0.2016	0.05138	8.68694e-05
chr1	101094028	101190762	96734	rs74800188	101140762	2.24472e-05	101114640	101114641	rs77662744	C	G	0.2475	0.998	-0.2017	0.051386	8.66307e-05
chr1	101094028	101190762	96734	rs74800188	101140762	2.24472e-05	101126352	101126353	rs4587587	C	G	0.2363	0.9968	-0.2053	0.051801	7.37241e-05
chr1	101094028	101190762	96734	rs74800188	101140762	2.24472e-05	101129005	101129006	rs140681973	C	T	0.2362	0.9972	-0.2058	0.0518	7.123e-05
chr1	101094028	101190762	96734	rs74800188	101140762	2.24472e-05	101133254	101133255	rs143158916	C	A	0.2325	0.9856	-0.2067	0.052485	8.18765e-05
chr1	101094028	101190762	96734	rs74800188	101140762	2.24472e-05	101133265	101133266	rs141032950	T	C	0.2332	0.9828	-0.2069	0.052508	8.14929e-05
chr1	101094028	101190762	96734	rs74800188	101140762	2.24472e-05	101134735	101134736	rs17123142	T	C	0.2362	0.9985	-0.2062	0.051729	6.69467e-05
chr1	101094028	101190762	96734	rs74800188	101140762	2.24472e-05	101138778	101138779	rs17123149	A	G	0.2375	1	-0.2007	0.051259	9.00069e-05
chr1	101094028	101190762	96734	rs74800188	101140762	2.24472e-05	101139366	101139367	rs12566489	T	C	0.2364	0.999	-0.2067	0.051604	6.16557e-05
chr1	101094028	101190762	96734	rs74800188	101140762	2.24472e-05	101140762	101140763	rs74800188	A	G	0.1719	0.8499	-0.267	0.062988	2.24472e-05
chr1	101094028	101190762	96734	rs74800188	101140762	2.24472e-05	101150531	101150532	rs12568023	T	C	0.2383	0.995	-0.2142	0.051704	3.42e-05
chr1	101094028	101190762	96734	rs74800188	101140762	2.24472e-05	101157404	101157405	rs75376323	T	C	0.2384	0.9927	-0.2129	0.051807	3.97962e-05
chr1	101094028	101190762	96734	rs74800188	101140762	2.24472e-05	101163779	101163780	rs74412869	A	G	0.2389	0.9902	-0.2129	0.051823	3.99825e-05
chr1	101094028	101190762	96734	rs74800188	101140762	2.24472e-05	101168249	101168250	rs7414363	T	C	0.2389	0.991	-0.2096	0.051864	5.30598e-05
chr1	101094028	101190762	96734	rs74800188	101140762	2.24472e-05	101168541	101168542	rs12562423	T	C	0.2391	0.991	-0.2095	0.05184	5.33349e-05
chr1	101094028	101190762	96734	rs74800188	101140762	2.24472e-05	101169206	101169207	rs17123179	G	A	0.2406	0.9917	-0.2076	0.051681	5.90778e-05
chr1	101094028	101190762	96734	rs74800188	101140762	2.24472e-05	101181341	101181342	rs12240047	C	T	0.2403	0.9887	-0.2021	0.051824	9.65017e-05
chr1	101094028	101190762	96734	rs74800188	101140762	2.24472e-05	101187320	101187321	rs3176861	T	C	0.2395	0.9793	-0.2112	0.052165	5.13018e-05
chr10	118582415	118682415	100000	rs138268566	118632415	2.29234e-05	118615003	118615004	rs146607841	A	G	0.0745	0.863	-0.3407	0.087301	9.53425e-05
chr10	118582415	118682415	100000	rs138268566	118632415	2.29234e-05	118632415	118632416	rs138268566	T	C	0.0781	0.8594	-0.3622	0.085534	2.29234e-05
chr10	118582415	118682415	100000	rs138268566	118632415	2.29234e-05	118665347	118665348	rs3824844	C	T	0.0749	0.8633	-0.3402	0.087389	9.8927e-05
chr10	125893419	125993419	100000	rs7076785	125943419	2.30316e-05	125943419	125943420	rs7076785	G	A	0.0293	0.8773	-0.6048	0.142861	2.30316e-05
chr8	138349684	138449684	100000	rs12542307	138399684	2.30893e-05	138391909	138391910	rs62518989	G	T	0.2874	0.9992	0.2097	0.050124	2.86532e-05
chr8	138349684	138449684	100000	rs12542307	138399684	2.30893e-05	138393702	138393703	rs16907102	T	C	0.2874	0.9992	0.2097	0.050125	2.87995e-05
chr8	138349684	138449684	100000	rs12542307	138399684	2.30893e-05	138399032	138399033	rs6983090	G	A	0.287	0.9972	0.209	0.050151	3.06853e-05
chr8	138349684	138449684	100000	rs12542307	138399684	2.30893e-05	138399684	138399685	rs12542307	A	C	0.2883	0.9968	0.2111	0.049884	2.30893e-05
chr8	138349684	138449684	100000	rs12542307	138399684	2.30893e-05	138406598	138406599	rs7839514	A	G	0.2879	0.9997	0.2076	0.050154	3.48e-05
chr8	138349684	138449684	100000	rs12542307	138399684	2.30893e-05	138409003	138409004	rs7008387	G	A	0.2875	0.9993	0.1985	0.050171	7.58973e-05
chr8	138349684	138449684	100000	rs12542307	138399684	2.30893e-05	138409383	138409384	rs6989359	T	C	0.2871	0.9994	0.1982	0.050164	7.75263e-05
chr8	138349684	138449684	100000	rs12542307	138399684	2.30893e-05	138414378	138414379	rs12544031	A	G	0.2871	0.9991	0.1982	0.050176	7.81258e-05
chr8	138349684	138449684	100000	rs12542307	138399684	2.30893e-05	138417081	138417082	rs34774253	G	A	0.2872	0.9994	0.1979	0.050168	8.02067e-05
chr8	138349684	138449684	100000	rs12542307	138399684	2.30893e-05	138417362	138417363	rs28441050	T	A	0.1349	0.9256	0.2745	0.0667	3.8535e-05
chr8	138349684	138449684	100000	rs12542307	138399684	2.30893e-05	138418479	138418480	rs7837552	A	G	0.2893	1	0.1973	0.050257	8.65217e-05
chr5	104181610	104281610	100000	rs1217467	104231610	2.3175e-05	104231610	104231611	rs1217467	T	C	0.1576	0.9559	0.2603	0.061503	2.3175e-05
chr10	114746002	114846002	100000	rs79028657	114796002	2.32199e-05	114796002	114796003	rs79028657	A	G	0.1131	0.8011	-0.3187	0.075326	2.32199e-05
chr10	114746002	114846002	100000	rs79028657	114796002	2.32199e-05	114823361	114823362	rs57013383	T	C	0.1132	0.8077	-0.2993	0.075394	7.20666e-05
chr1	195007200	195107200	100000	rs114443520	195057200	2.33629e-05	195057200	195057201	rs114443520	C	T	0.0202	0.8024	0.7133	0.168632	2.33629e-05
chr10	13679208	13779208	100000	rs72767599	13729208	2.34596e-05	13729208	13729209	rs72767599	G	C	0.1532	0.9803	-0.2504	0.059212	2.34596e-05
chr10	13679208	13779208	100000	rs72767599	13729208	2.34596e-05	13730033	13730034	rs11258524	T	A	0.1581	0.9938	-0.241	0.058212	3.47758e-05
chr11	57959010	58059010	100000	rs180693984	58009010	2.34992e-05	58009010	58009011	rs180693984	T	C	0.0365	0.9666	-0.473	0.111846	2.34992e-05
chr10	36032476	36132476	100000	rs77491367	36082476	2.35197e-05	36081597	36081598	rs76351810	T	C	0.0242	0.9846	-0.5686	0.141754	6.04812e-05
chr10	36032476	36132476	100000	rs77491367	36082476	2.35197e-05	36082476	36082477	rs77491367	G	T	0.0238	0.9847	-0.6055	0.143183	2.35197e-05
chr10	36032476	36132476	100000	rs77491367	36082476	2.35197e-05	36083673	36083674	rs79796269	T	C	0.0238	0.986	-0.6043	0.142956	2.36374e-05
chr10	36032476	36132476	100000	rs77491367	36082476	2.35197e-05	36094012	36094013	rs115770437	A	G	0.0236	0.9983	-0.5837	0.143147	4.54679e-05
chr10	36032476	36132476	100000	rs77491367	36082476	2.35197e-05	36096620	36096621	rs75821947	C	T	0.0213	0.9962	-0.6379	0.150021	2.12015e-05
chr10	36032476	36132476	100000	rs77491367	36082476	2.35197e-05	36104885	36104886	rs112761826	C	A	0.0244	0.9878	-0.5959	0.141067	2.40085e-05
chr2	166533278	166633278	100000	rs192061312	166583278	2.35322e-05	166583278	166583279	rs192061312	T	G	0.0187	0.9037	0.7008	0.165734	2.35322e-05
chr2	166533278	166633278	100000	rs192061312	166583278	2.35322e-05	166632017	166632018	rs139689603	C	T	0.0186	0.9085	0.7046	0.16722	2.51141e-05
chr9	111623860	111723860	100000	rs113525785	111673860	2.35355e-05	111673860	111673861	rs113525785	A	C	0.0152	0.9998	0.7978	0.188677	2.35355e-05
chr9	111623860	111723860	100000	rs113525785	111673860	2.35355e-05	111676625	111676626	rs148161226	T	C	0.0154	0.983	0.7955	0.18876	2.50595e-05
chr9	111623860	111723860	100000	rs113525785	111673860	2.35355e-05	111678507	111678508	rs1140064	T	C	0.0134	0.9997	0.8533	0.202788	2.57829e-05
chr5	73576449	73676449	100000	rs898601	73626449	2.37275e-05	73626449	73626450	rs898601	T	C	0.1554	1	-0.2551	0.060355	2.37275e-05
chr13	57509933	57609933	100000	rs9597479	57559933	2.38708e-05	57556621	57556622	rs9597474	A	T	0.0714	0.9574	0.3476	0.084164	3.61831e-05
chr13	57509933	57609933	100000	rs9597479	57559933	2.38708e-05	57559933	57559934	rs9597479	A	G	0.074	0.9983	0.3404	0.080571	2.38708e-05
chr13	57509933	57609933	100000	rs9597479	57559933	2.38708e-05	57565596	57565597	rs7990441	G	T	0.074	0.9991	0.3396	0.080532	2.4715e-05
chr13	57509933	57609933	100000	rs9597479	57559933	2.38708e-05	57570531	57570532	rs146721715	A	G	0.0729	0.9592	0.3347	0.083039	5.55181e-05
chr13	57509933	57609933	100000	rs9597479	57559933	2.38708e-05	57571178	57571179	rs60703627	G	A	0.074	0.9987	0.339	0.080565	2.57952e-05
chr13	57509933	57609933	100000	rs9597479	57559933	2.38708e-05	57572241	57572242	rs9316885	G	A	0.074	0.9987	0.3388	0.080574	2.61582e-05
chr13	57509933	57609933	100000	rs9597479	57559933	2.38708e-05	57582089	57582090	rs74077496	A	G	0.0729	0.9887	0.3351	0.081678	4.08832e-05
chr12	116402574	116502574	100000	rs10507266	116452574	2.40909e-05	116452574	116452575	rs10507266	C	T	0.0402	0.943	-0.474	0.112234	2.40909e-05
chr12	116402574	116502574	100000	rs10507266	116452574	2.40909e-05	116466567	116466568	rs11067884	A	G	0.0401	0.9446	-0.4731	0.112313	2.52576e-05
chr4	100630476	100730476	100000	rs72919347	100680476	2.4163e-05	100641030	100641031	rs17029387	C	T	0.1071	1	0.2773	0.071192	9.83659e-05
chr4	100630476	100730476	100000	rs72919347	100680476	2.4163e-05	100678091	100678092	rs7658527	G	A	0.014	0.8657	0.8009	0.195208	4.08183e-05
chr4	100630476	100730476	100000	rs72919347	100680476	2.4163e-05	100680476	100680477	rs72919347	A	G	0.0113	0.9288	0.8862	0.209879	2.4163e-05
chr4	100630476	100730476	100000	rs72919347	100680476	2.4163e-05	100701220	100701221	rs150249123	C	T	0.0122	0.9604	0.8232	0.200112	3.89282e-05
chr4	100630476	100730476	100000	rs72919347	100680476	2.4163e-05	100714476	100714477	rs149797918	G	C	0.0122	0.9574	0.8244	0.200467	3.9189e-05
[truncated: 1,441 more rows]
