# Supplementary material for: Ancestry-informative regulatory variants at KCNB1 modulate adipogenesis and body mass index
Source: Front Endocrinol (Lausanne). 2026 May 7;17:1805824. doi: 10.3389/fendo.2026.1805824 (PMC13189953; doi:10.3389/fendo.2026.1805824)
Supplement: Supplementary file 4 [file Table4.xlsx]

## Sheet: Table S4
Table S4. A total of 189 SNPs within the 52 risk loci identified in the BMI GWAS using a lenient threshold for genome-wide significance (p < 1 × 10⁻⁴) had previously been associated with obesity-related traits in the GWAS Catalog. The table includes information on the variants associated with obesity-related traits in the GWAS Catalog and their respective studies
Chr SNP	start SNP	stop SNP	SNP id	effect allele	other allele	eaf	imputation	beta	se	p-value	locus	locus size	lead SNP	lead SNP position	p-value lead SNP	start gwas catalog	stop gwas catalog	SNP id gwas catalog	Chr ID	Chr POS	REPORTED.GENE.S.	MAPPED GENE	UPSTREAM GENE ID	DOWNSTREAM GENE ID	STRONGEST. SNP.RISK.ALLELE	CONTEXT	RISK.ALLELE.FREQUENCY	p-value	OR.or.BETA	MAPPED TRAIT	DATE.ADDED.TO.CATALOG	PUBMEDID	DATE	STUDY	DISEASE.TRAIT	INITIAL.SAMPLE.SIZE	REPLICATION.SAMPLE.SIZE
chr1	21687499	21687500	rs2796353	G	C	0.4631	0.9859	0.1744	0.044696	9.57439e-05	chr1 _ 21641932 _ 21741932	100000	rs6682015	21691932	1.23752e-05	21654734	21654735	rs213032	1	21328242	ECE1	ECE1			rs213032-G	intron_variant	0.281	6e-06	0.03	sleep measurement	2013-04-09	23251661	2012-12-04	Novel genetic loci identified for the pathophysiology of childhood obesity in the Hispanic population.	Obesity-related traits	815 Hispanic children from 263 families	NA
chr1	21687671	21687672	rs2774019	G	T	0.4592	0.9965	0.1768	0.044681	7.62307e-05	chr1 _ 21641932 _ 21741932	100000	rs6682015	21691932	1.23752e-05	21654734	21654735	rs213032	1	21328242	ECE1	ECE1			rs213032-G	intron_variant	0.281	6e-06	0.03	sleep measurement	2013-04-09	23251661	2012-12-04	Novel genetic loci identified for the pathophysiology of childhood obesity in the Hispanic population.	Obesity-related traits	815 Hispanic children from 263 families	NA
chr1	21687853	21687854	rs2796354	A	G	0.4585	1	0.1776	0.044584	6.76881e-05	chr1 _ 21641932 _ 21741932	100000	rs6682015	21691932	1.23752e-05	21654734	21654735	rs213032	1	21328242	ECE1	ECE1			rs213032-G	intron_variant	0.281	6e-06	0.03	sleep measurement	2013-04-09	23251661	2012-12-04	Novel genetic loci identified for the pathophysiology of childhood obesity in the Hispanic population.	Obesity-related traits	815 Hispanic children from 263 families	NA
chr1	21687907	21687908	rs2774020	T	C	0.367	0.9967	0.1866	0.045965	4.91949e-05	chr1 _ 21641932 _ 21741932	100000	rs6682015	21691932	1.23752e-05	21654734	21654735	rs213032	1	21328242	ECE1	ECE1			rs213032-G	intron_variant	0.281	6e-06	0.03	sleep measurement	2013-04-09	23251661	2012-12-04	Novel genetic loci identified for the pathophysiology of childhood obesity in the Hispanic population.	Obesity-related traits	815 Hispanic children from 263 families	NA
chr1	21688140	21688141	rs2682362	T	C	0.3844	1	0.18	0.045576	7.81668e-05	chr1 _ 21641932 _ 21741932	100000	rs6682015	21691932	1.23752e-05	21654734	21654735	rs213032	1	21328242	ECE1	ECE1			rs213032-G	intron_variant	0.281	6e-06	0.03	sleep measurement	2013-04-09	23251661	2012-12-04	Novel genetic loci identified for the pathophysiology of childhood obesity in the Hispanic population.	Obesity-related traits	815 Hispanic children from 263 families	NA
chr1	21688418	21688419	rs2796355	G	T	0.4598	1	0.1796	0.044575	5.62237e-05	chr1 _ 21641932 _ 21741932	100000	rs6682015	21691932	1.23752e-05	21654734	21654735	rs213032	1	21328242	ECE1	ECE1			rs213032-G	intron_variant	0.281	6e-06	0.03	sleep measurement	2013-04-09	23251661	2012-12-04	Novel genetic loci identified for the pathophysiology of childhood obesity in the Hispanic population.	Obesity-related traits	815 Hispanic children from 263 families	NA
chr1	21690631	21690632	rs72657127	C	T	0.0756	0.9555	-0.3477	0.085931	5.19704e-05	chr1 _ 21641932 _ 21741932	100000	rs6682015	21691932	1.23752e-05	21654734	21654735	rs213032	1	21328242	ECE1	ECE1			rs213032-G	intron_variant	0.281	6e-06	0.03	sleep measurement	2013-04-09	23251661	2012-12-04	Novel genetic loci identified for the pathophysiology of childhood obesity in the Hispanic population.	Obesity-related traits	815 Hispanic children from 263 families	NA
chr1	21691932	21691933	rs6682015	A	G	0.0738	0.9537	-0.3804	0.087037	1.23752e-05	chr1 _ 21641932 _ 21741932	100000	rs6682015	21691932	1.23752e-05	21654734	21654735	rs213032	1	21328242	ECE1	ECE1			rs213032-G	intron_variant	0.281	6e-06	0.03	sleep measurement	2013-04-09	23251661	2012-12-04	Novel genetic loci identified for the pathophysiology of childhood obesity in the Hispanic population.	Obesity-related traits	815 Hispanic children from 263 families	NA
chr1	21694416	21694417	rs6665817	T	C	0.0738	0.9686	-0.359	0.086414	3.26317e-05	chr1 _ 21641932 _ 21741932	100000	rs6682015	21691932	1.23752e-05	21654734	21654735	rs213032	1	21328242	ECE1	ECE1			rs213032-G	intron_variant	0.281	6e-06	0.03	sleep measurement	2013-04-09	23251661	2012-12-04	Novel genetic loci identified for the pathophysiology of childhood obesity in the Hispanic population.	Obesity-related traits	815 Hispanic children from 263 families	NA
chr1	21699485	21699486	rs72657136	T	C	0.0841	0.969	-0.3198	0.081057	7.95212e-05	chr1 _ 21641932 _ 21741932	100000	rs6682015	21691932	1.23752e-05	21654734	21654735	rs213032	1	21328242	ECE1	ECE1			rs213032-G	intron_variant	0.281	6e-06	0.03	sleep measurement	2013-04-09	23251661	2012-12-04	Novel genetic loci identified for the pathophysiology of childhood obesity in the Hispanic population.	Obesity-related traits	815 Hispanic children from 263 families	NA
chr1	21701288	21701289	rs11808970	G	A	0.0727	0.9496	-0.3573	0.088603	5.51027e-05	chr1 _ 21641932 _ 21741932	100000	rs6682015	21691932	1.23752e-05	21654734	21654735	rs213032	1	21328242	ECE1	ECE1			rs213032-G	intron_variant	0.281	6e-06	0.03	sleep measurement	2013-04-09	23251661	2012-12-04	Novel genetic loci identified for the pathophysiology of childhood obesity in the Hispanic population.	Obesity-related traits	815 Hispanic children from 263 families	NA
chr1	48235189	48235190	rs12039829	A	G	0.0518	0.9742	0.4416	0.101135	1.26562e-05	chr1 _ 48185189 _ 48285189	100000	rs12039829	48235189	1.26562e-05	48254781	48254782	rs6588505	1	47789110	LOC388630	TRABD2B			rs6588505-A	intron_variant	0.322	9e-06	0.03	CCL11 measurement	2013-04-09	23251661	2012-12-04	Novel genetic loci identified for the pathophysiology of childhood obesity in the Hispanic population.	Obesity-related traits	815 Hispanic children from 263 families	NA
chr1	48238391	48238392	rs80035374	C	T	0.0559	0.9909	0.4241	0.097632	1.39684e-05	chr1 _ 48185189 _ 48285189	100000	rs12039829	48235189	1.26562e-05	48254781	48254782	rs6588505	1	47789110	LOC388630	TRABD2B			rs6588505-A	intron_variant	0.322	9e-06	0.03	CCL11 measurement	2013-04-09	23251661	2012-12-04	Novel genetic loci identified for the pathophysiology of childhood obesity in the Hispanic population.	Obesity-related traits	815 Hispanic children from 263 families	NA
chr1	48239183	48239184	rs117909433	A	G	0.0586	0.984	0.4046	0.096019	2.51236e-05	chr1 _ 48185189 _ 48285189	100000	rs12039829	48235189	1.26562e-05	48254781	48254782	rs6588505	1	47789110	LOC388630	TRABD2B			rs6588505-A	intron_variant	0.322	9e-06	0.03	CCL11 measurement	2013-04-09	23251661	2012-12-04	Novel genetic loci identified for the pathophysiology of childhood obesity in the Hispanic population.	Obesity-related traits	815 Hispanic children from 263 families	NA
chr1	48242661	48242662	rs12043904	G	C	0.0559	0.9901	0.4226	0.09766	1.511e-05	chr1 _ 48185189 _ 48285189	100000	rs12039829	48235189	1.26562e-05	48254781	48254782	rs6588505	1	47789110	LOC388630	TRABD2B			rs6588505-A	intron_variant	0.322	9e-06	0.03	CCL11 measurement	2013-04-09	23251661	2012-12-04	Novel genetic loci identified for the pathophysiology of childhood obesity in the Hispanic population.	Obesity-related traits	815 Hispanic children from 263 families	NA
chr1	48246911	48246912	rs3850884	A	G	0.0548	0.9938	0.4042	0.09813	3.80313e-05	chr1 _ 48185189 _ 48285189	100000	rs12039829	48235189	1.26562e-05	48254781	48254782	rs6588505	1	47789110	LOC388630	TRABD2B			rs6588505-A	intron_variant	0.322	9e-06	0.03	CCL11 measurement	2013-04-09	23251661	2012-12-04	Novel genetic loci identified for the pathophysiology of childhood obesity in the Hispanic population.	Obesity-related traits	815 Hispanic children from 263 families	NA
chr1	48247341	48247342	rs11211602	G	C	0.0556	0.9961	0.4102	0.097662	2.67099e-05	chr1 _ 48185189 _ 48285189	100000	rs12039829	48235189	1.26562e-05	48254781	48254782	rs6588505	1	47789110	LOC388630	TRABD2B			rs6588505-A	intron_variant	0.322	9e-06	0.03	CCL11 measurement	2013-04-09	23251661	2012-12-04	Novel genetic loci identified for the pathophysiology of childhood obesity in the Hispanic population.	Obesity-related traits	815 Hispanic children from 263 families	NA
chr1	114645583	114645584	rs12080255	C	T	0.0117	0.9043	0.9042	0.212635	2.1158e-05	chr1 _ 114595583 _ 114695583	100000	rs12080255	114645583	2.1158e-05	114607363	114607364	rs79079833	1	114064742	SYT6	OLFML3 - SYT6	ENSG00000116774	ENSG00000134207	rs79079833-G	intergenic_variant	0.011	2e-06	0.03	homocysteine measurement	2013-04-09	23251661	2012-12-04	Novel genetic loci identified for the pathophysiology of childhood obesity in the Hispanic population.	Obesity-related traits	815 Hispanic children from 263 families	NA
chr1	208063357	208063358	rs78339572	G	A	0.0124	0.8168	1.0379	0.214973	1.37917e-06	chr1 _ 208037491 _ 208137491	100000	rs143012552	208087491	1.14825e-06	208057799	208057800	rs6671850	1	207884455		CD34			rs6671850-?	3_prime_UTR_variant	NR	8e-08	NA	waist-hip ratio	2019-02-08	30595370	2018-12-27	Leveraging Polygenic Functional Enrichment to Improve GWAS Power.	Waist-hip ratio	approximately 458,000 European ancestry individuals	NA
chr1	208087491	208087492	rs143012552	A	T	0.013	0.9992	0.927	0.190565	1.14825e-06	chr1 _ 208037491 _ 208137491	100000	rs143012552	208087491	1.14825e-06	208057799	208057800	rs6671850	1	207884455		CD34			rs6671850-?	3_prime_UTR_variant	NR	8e-08	NA	waist-hip ratio	2019-02-08	30595370	2018-12-27	Leveraging Polygenic Functional Enrichment to Improve GWAS Power.	Waist-hip ratio	approximately 458,000 European ancestry individuals	NA
chr1	208087899	208087900	rs76643201	G	T	0.0201	0.9902	0.6296	0.155509	5.15603e-05	chr1 _ 208037491 _ 208137491	100000	rs143012552	208087491	1.14825e-06	208057799	208057800	rs6671850	1	207884455		CD34			rs6671850-?	3_prime_UTR_variant	NR	8e-08	NA	waist-hip ratio	2019-02-08	30595370	2018-12-27	Leveraging Polygenic Functional Enrichment to Improve GWAS Power.	Waist-hip ratio	approximately 458,000 European ancestry individuals	NA
chr1	208090205	208090206	rs151224069	G	A	0.013	0.9992	0.9269	0.190565	1.15054e-06	chr1 _ 208037491 _ 208137491	100000	rs143012552	208087491	1.14825e-06	208057799	208057800	rs6671850	1	207884455		CD34			rs6671850-?	3_prime_UTR_variant	NR	8e-08	NA	waist-hip ratio	2019-02-08	30595370	2018-12-27	Leveraging Polygenic Functional Enrichment to Improve GWAS Power.	Waist-hip ratio	approximately 458,000 European ancestry individuals	NA
chr1	208092883	208092884	rs139823717	C	A	0.013	0.999	0.9268	0.190566	1.15352e-06	chr1 _ 208037491 _ 208137491	100000	rs143012552	208087491	1.14825e-06	208057799	208057800	rs6671850	1	207884455		CD34			rs6671850-?	3_prime_UTR_variant	NR	8e-08	NA	waist-hip ratio	2019-02-08	30595370	2018-12-27	Leveraging Polygenic Functional Enrichment to Improve GWAS Power.	Waist-hip ratio	approximately 458,000 European ancestry individuals	NA
chr1	208094335	208094336	rs76117422	T	C	0.0202	0.9906	0.6184	0.155006	6.62635e-05	chr1 _ 208037491 _ 208137491	100000	rs143012552	208087491	1.14825e-06	208057799	208057800	rs6671850	1	207884455		CD34			rs6671850-?	3_prime_UTR_variant	NR	8e-08	NA	waist-hip ratio	2019-02-08	30595370	2018-12-27	Leveraging Polygenic Functional Enrichment to Improve GWAS Power.	Waist-hip ratio	approximately 458,000 European ancestry individuals	NA
chr1	208095752	208095753	rs113944867	G	C	0.013	0.9996	0.9276	0.190562	1.1275e-06	chr1 _ 208037491 _ 208137491	100000	rs143012552	208087491	1.14825e-06	208057799	208057800	rs6671850	1	207884455		CD34			rs6671850-?	3_prime_UTR_variant	NR	8e-08	NA	waist-hip ratio	2019-02-08	30595370	2018-12-27	Leveraging Polygenic Functional Enrichment to Improve GWAS Power.	Waist-hip ratio	approximately 458,000 European ancestry individuals	NA
chr1	208099844	208099845	rs113980696	C	T	0.0129	1	0.9275	0.190561	1.13294e-06	chr1 _ 208037491 _ 208137491	100000	rs143012552	208087491	1.14825e-06	208057799	208057800	rs6671850	1	207884455		CD34			rs6671850-?	3_prime_UTR_variant	NR	8e-08	NA	waist-hip ratio	2019-02-08	30595370	2018-12-27	Leveraging Polygenic Functional Enrichment to Improve GWAS Power.	Waist-hip ratio	approximately 458,000 European ancestry individuals	NA
chr1	208106403	208106404	rs111965266	G	A	0.0129	1	0.9275	0.190561	1.13294e-06	chr1 _ 208037491 _ 208137491	100000	rs143012552	208087491	1.14825e-06	208057799	208057800	rs6671850	1	207884455		CD34			rs6671850-?	3_prime_UTR_variant	NR	8e-08	NA	waist-hip ratio	2019-02-08	30595370	2018-12-27	Leveraging Polygenic Functional Enrichment to Improve GWAS Power.	Waist-hip ratio	approximately 458,000 European ancestry individuals	NA
chr1	208107619	208107620	rs115786088	G	T	0.0171	0.9917	0.7011	0.164715	2.07986e-05	chr1 _ 208037491 _ 208137491	100000	rs143012552	208087491	1.14825e-06	208057799	208057800	rs6671850	1	207884455		CD34			rs6671850-?	3_prime_UTR_variant	NR	8e-08	NA	waist-hip ratio	2019-02-08	30595370	2018-12-27	Leveraging Polygenic Functional Enrichment to Improve GWAS Power.	Waist-hip ratio	approximately 458,000 European ancestry individuals	NA
chr1	208110789	208110790	rs192014352	A	T	0.0129	1	0.9275	0.190561	1.13294e-06	chr1 _ 208037491 _ 208137491	100000	rs143012552	208087491	1.14825e-06	208057799	208057800	rs6671850	1	207884455		CD34			rs6671850-?	3_prime_UTR_variant	NR	8e-08	NA	waist-hip ratio	2019-02-08	30595370	2018-12-27	Leveraging Polygenic Functional Enrichment to Improve GWAS Power.	Waist-hip ratio	approximately 458,000 European ancestry individuals	NA
chr1	208111550	208111551	rs142235438	A	G	0.0129	1	0.9275	0.190561	1.13294e-06	chr1 _ 208037491 _ 208137491	100000	rs143012552	208087491	1.14825e-06	208057799	208057800	rs6671850	1	207884455		CD34			rs6671850-?	3_prime_UTR_variant	NR	8e-08	NA	waist-hip ratio	2019-02-08	30595370	2018-12-27	Leveraging Polygenic Functional Enrichment to Improve GWAS Power.	Waist-hip ratio	approximately 458,000 European ancestry individuals	NA
chr1	208115342	208115343	rs148915016	A	C	0.0129	1	0.9275	0.190561	1.13294e-06	chr1 _ 208037491 _ 208137491	100000	rs143012552	208087491	1.14825e-06	208057799	208057800	rs6671850	1	207884455		CD34			rs6671850-?	3_prime_UTR_variant	NR	8e-08	NA	waist-hip ratio	2019-02-08	30595370	2018-12-27	Leveraging Polygenic Functional Enrichment to Improve GWAS Power.	Waist-hip ratio	approximately 458,000 European ancestry individuals	NA
chr1	208116559	208116560	rs138376448	T	C	0.0141	0.973	0.9026	0.184602	1.01143e-06	chr1 _ 208037491 _ 208137491	100000	rs143012552	208087491	1.14825e-06	208057799	208057800	rs6671850	1	207884455		CD34			rs6671850-?	3_prime_UTR_variant	NR	8e-08	NA	waist-hip ratio	2019-02-08	30595370	2018-12-27	Leveraging Polygenic Functional Enrichment to Improve GWAS Power.	Waist-hip ratio	approximately 458,000 European ancestry individuals	NA
chr1	208117052	208117053	rs184786967	G	C	0.0129	1	0.9275	0.190561	1.13294e-06	chr1 _ 208037491 _ 208137491	100000	rs143012552	208087491	1.14825e-06	208057799	208057800	rs6671850	1	207884455		CD34			rs6671850-?	3_prime_UTR_variant	NR	8e-08	NA	waist-hip ratio	2019-02-08	30595370	2018-12-27	Leveraging Polygenic Functional Enrichment to Improve GWAS Power.	Waist-hip ratio	approximately 458,000 European ancestry individuals	NA
chr1	208117990	208117991	rs147274753	T	A	0.013	0.9991	0.928	0.190561	1.11735e-06	chr1 _ 208037491 _ 208137491	100000	rs143012552	208087491	1.14825e-06	208057799	208057800	rs6671850	1	207884455		CD34			rs6671850-?	3_prime_UTR_variant	NR	8e-08	NA	waist-hip ratio	2019-02-08	30595370	2018-12-27	Leveraging Polygenic Functional Enrichment to Improve GWAS Power.	Waist-hip ratio	approximately 458,000 European ancestry individuals	NA
chr1	208122949	208122950	rs113050740	C	T	0.0129	1	0.9275	0.190561	1.13294e-06	chr1 _ 208037491 _ 208137491	100000	rs143012552	208087491	1.14825e-06	208057799	208057800	rs6671850	1	207884455		CD34			rs6671850-?	3_prime_UTR_variant	NR	8e-08	NA	waist-hip ratio	2019-02-08	30595370	2018-12-27	Leveraging Polygenic Functional Enrichment to Improve GWAS Power.	Waist-hip ratio	approximately 458,000 European ancestry individuals	NA
chr1	208123304	208123305	rs139660617	G	T	0.0129	1	0.9275	0.190561	1.13294e-06	chr1 _ 208037491 _ 208137491	100000	rs143012552	208087491	1.14825e-06	208057799	208057800	rs6671850	1	207884455		CD34			rs6671850-?	3_prime_UTR_variant	NR	8e-08	NA	waist-hip ratio	2019-02-08	30595370	2018-12-27	Leveraging Polygenic Functional Enrichment to Improve GWAS Power.	Waist-hip ratio	approximately 458,000 European ancestry individuals	NA
chr1	208124838	208124839	rs115271888	G	T	0.0161	1	0.863	0.174304	7.38396e-07	chr1 _ 208037491 _ 208137491	100000	rs143012552	208087491	1.14825e-06	208057799	208057800	rs6671850	1	207884455		CD34			rs6671850-?	3_prime_UTR_variant	NR	8e-08	NA	waist-hip ratio	2019-02-08	30595370	2018-12-27	Leveraging Polygenic Functional Enrichment to Improve GWAS Power.	Waist-hip ratio	approximately 458,000 European ancestry individuals	NA
chr1	208124989	208124990	rs79714696	A	C	0.0161	1	0.863	0.174304	7.38396e-07	chr1 _ 208037491 _ 208137491	100000	rs143012552	208087491	1.14825e-06	208057799	208057800	rs6671850	1	207884455		CD34			rs6671850-?	3_prime_UTR_variant	NR	8e-08	NA	waist-hip ratio	2019-02-08	30595370	2018-12-27	Leveraging Polygenic Functional Enrichment to Improve GWAS Power.	Waist-hip ratio	approximately 458,000 European ancestry individuals	NA
chr1	208125092	208125093	rs78552276	T	C	0.0161	1	0.863	0.174304	7.38396e-07	chr1 _ 208037491 _ 208137491	100000	rs143012552	208087491	1.14825e-06	208057799	208057800	rs6671850	1	207884455		CD34			rs6671850-?	3_prime_UTR_variant	NR	8e-08	NA	waist-hip ratio	2019-02-08	30595370	2018-12-27	Leveraging Polygenic Functional Enrichment to Improve GWAS Power.	Waist-hip ratio	approximately 458,000 European ancestry individuals	NA
chr1	208125641	208125642	rs149508145	C	T	0.0161	1	0.863	0.174304	7.38396e-07	chr1 _ 208037491 _ 208137491	100000	rs143012552	208087491	1.14825e-06	208057799	208057800	rs6671850	1	207884455		CD34			rs6671850-?	3_prime_UTR_variant	NR	8e-08	NA	waist-hip ratio	2019-02-08	30595370	2018-12-27	Leveraging Polygenic Functional Enrichment to Improve GWAS Power.	Waist-hip ratio	approximately 458,000 European ancestry individuals	NA
chr1	208126110	208126111	rs75938282	A	G	0.0161	1	0.863	0.174304	7.38396e-07	chr1 _ 208037491 _ 208137491	100000	rs143012552	208087491	1.14825e-06	208057799	208057800	rs6671850	1	207884455		CD34			rs6671850-?	3_prime_UTR_variant	NR	8e-08	NA	waist-hip ratio	2019-02-08	30595370	2018-12-27	Leveraging Polygenic Functional Enrichment to Improve GWAS Power.	Waist-hip ratio	approximately 458,000 European ancestry individuals	NA
chr1	208126331	208126332	rs115633994	T	A	0.0161	1	0.863	0.174304	7.38396e-07	chr1 _ 208037491 _ 208137491	100000	rs143012552	208087491	1.14825e-06	208057799	208057800	rs6671850	1	207884455		CD34			rs6671850-?	3_prime_UTR_variant	NR	8e-08	NA	waist-hip ratio	2019-02-08	30595370	2018-12-27	Leveraging Polygenic Functional Enrichment to Improve GWAS Power.	Waist-hip ratio	approximately 458,000 European ancestry individuals	NA
chr1	208127448	208127449	rs80077291	G	C	0.0161	1	0.863	0.174304	7.38396e-07	chr1 _ 208037491 _ 208137491	100000	rs143012552	208087491	1.14825e-06	208057799	208057800	rs6671850	1	207884455		CD34			rs6671850-?	3_prime_UTR_variant	NR	8e-08	NA	waist-hip ratio	2019-02-08	30595370	2018-12-27	Leveraging Polygenic Functional Enrichment to Improve GWAS Power.	Waist-hip ratio	approximately 458,000 European ancestry individuals	NA
chr1	208128485	208128486	rs77894533	A	G	0.0161	1	0.863	0.174304	7.38396e-07	chr1 _ 208037491 _ 208137491	100000	rs143012552	208087491	1.14825e-06	208057799	208057800	rs6671850	1	207884455		CD34			rs6671850-?	3_prime_UTR_variant	NR	8e-08	NA	waist-hip ratio	2019-02-08	30595370	2018-12-27	Leveraging Polygenic Functional Enrichment to Improve GWAS Power.	Waist-hip ratio	approximately 458,000 European ancestry individuals	NA
chr1	208129704	208129705	rs78535825	T	C	0.0161	1	0.863	0.174304	7.38396e-07	chr1 _ 208037491 _ 208137491	100000	rs143012552	208087491	1.14825e-06	208057799	208057800	rs6671850	1	207884455		CD34			rs6671850-?	3_prime_UTR_variant	NR	8e-08	NA	waist-hip ratio	2019-02-08	30595370	2018-12-27	Leveraging Polygenic Functional Enrichment to Improve GWAS Power.	Waist-hip ratio	approximately 458,000 European ancestry individuals	NA
chr1	208130283	208130284	rs79792093	G	C	0.0161	1	0.863	0.174304	7.38396e-07	chr1 _ 208037491 _ 208137491	100000	rs143012552	208087491	1.14825e-06	208057799	208057800	rs6671850	1	207884455		CD34			rs6671850-?	3_prime_UTR_variant	NR	8e-08	NA	waist-hip ratio	2019-02-08	30595370	2018-12-27	Leveraging Polygenic Functional Enrichment to Improve GWAS Power.	Waist-hip ratio	approximately 458,000 European ancestry individuals	NA
chr1	208130892	208130893	rs113102921	C	T	0.0161	1	0.863	0.174304	7.38396e-07	chr1 _ 208037491 _ 208137491	100000	rs143012552	208087491	1.14825e-06	208057799	208057800	rs6671850	1	207884455		CD34			rs6671850-?	3_prime_UTR_variant	NR	8e-08	NA	waist-hip ratio	2019-02-08	30595370	2018-12-27	Leveraging Polygenic Functional Enrichment to Improve GWAS Power.	Waist-hip ratio	approximately 458,000 European ancestry individuals	NA
chr1	208131952	208131953	rs79385416	A	G	0.016	0.9984	0.8659	0.174584	7.05912e-07	chr1 _ 208037491 _ 208137491	100000	rs143012552	208087491	1.14825e-06	208057799	208057800	rs6671850	1	207884455		CD34			rs6671850-?	3_prime_UTR_variant	NR	8e-08	NA	waist-hip ratio	2019-02-08	30595370	2018-12-27	Leveraging Polygenic Functional Enrichment to Improve GWAS Power.	Waist-hip ratio	approximately 458,000 European ancestry individuals	NA
chr1	208132434	208132435	rs6668621	C	A	0.0269	0.8467	0.6596	0.140931	2.86373e-06	chr1 _ 208037491 _ 208137491	100000	rs143012552	208087491	1.14825e-06	208057799	208057800	rs6671850	1	207884455		CD34			rs6671850-?	3_prime_UTR_variant	NR	8e-08	NA	waist-hip ratio	2019-02-08	30595370	2018-12-27	Leveraging Polygenic Functional Enrichment to Improve GWAS Power.	Waist-hip ratio	approximately 458,000 European ancestry individuals	NA
chr1	208132684	208132685	rs115541774	T	C	0.0204	0.8681	0.7958	0.163763	1.17652e-06	chr1 _ 208037491 _ 208137491	100000	rs143012552	208087491	1.14825e-06	208057799	208057800	rs6671850	1	207884455		CD34			rs6671850-?	3_prime_UTR_variant	NR	8e-08	NA	waist-hip ratio	2019-02-08	30595370	2018-12-27	Leveraging Polygenic Functional Enrichment to Improve GWAS Power.	Waist-hip ratio	approximately 458,000 European ancestry individuals	NA
chr1	208134507	208134508	rs115183037	C	T	0.016	0.994	0.8732	0.175366	6.37529e-07	chr1 _ 208037491 _ 208137491	100000	rs143012552	208087491	1.14825e-06	208057799	208057800	rs6671850	1	207884455		CD34			rs6671850-?	3_prime_UTR_variant	NR	8e-08	NA	waist-hip ratio	2019-02-08	30595370	2018-12-27	Leveraging Polygenic Functional Enrichment to Improve GWAS Power.	Waist-hip ratio	approximately 458,000 European ancestry individuals	NA
chr1	208135686	208135687	rs114281981	G	A	0.0163	0.9857	0.8495	0.174376	1.10539e-06	chr1 _ 208037491 _ 208137491	100000	rs143012552	208087491	1.14825e-06	208057799	208057800	rs6671850	1	207884455		CD34			rs6671850-?	3_prime_UTR_variant	NR	8e-08	NA	waist-hip ratio	2019-02-08	30595370	2018-12-27	Leveraging Polygenic Functional Enrichment to Improve GWAS Power.	Waist-hip ratio	approximately 458,000 European ancestry individuals	NA
chr1	208136252	208136253	rs75365523	T	C	0.0159	0.9913	0.8778	0.175843	5.9858e-07	chr1 _ 208037491 _ 208137491	100000	rs143012552	208087491	1.14825e-06	208057799	208057800	rs6671850	1	207884455		CD34			rs6671850-?	3_prime_UTR_variant	NR	8e-08	NA	waist-hip ratio	2019-02-08	30595370	2018-12-27	Leveraging Polygenic Functional Enrichment to Improve GWAS Power.	Waist-hip ratio	approximately 458,000 European ancestry individuals	NA
chr1	208136595	208136596	rs78395001	T	C	0.0159	0.9908	0.8788	0.175925	5.87054e-07	chr1 _ 208037491 _ 208137491	100000	rs143012552	208087491	1.14825e-06	208057799	208057800	rs6671850	1	207884455		CD34			rs6671850-?	3_prime_UTR_variant	NR	8e-08	NA	waist-hip ratio	2019-02-08	30595370	2018-12-27	Leveraging Polygenic Functional Enrichment to Improve GWAS Power.	Waist-hip ratio	approximately 458,000 European ancestry individuals	NA
chr1	217075887	217075888	rs12563547	C	G	0.102	0.9762	-0.3308	0.0717	3.95697e-06	chr1 _ 217025887 _ 217125887	100000	rs12563547	217075887	3.95697e-06	217121512	217121513	rs61818594	1	216948171	ESRRG	ESRRG			rs61818594-A	intron_variant	0.981	4e-06	0.1243	body weight	2019-07-17	28552196	2017-06-01	Whole-Genome Sequencing Coupled to Imputation Discovers Genetic Signals for Anthropometric Traits.	Weight	1,249 whole genome sequenced European ancestry individuals, 3,559 whole genome sequenced individuals, 46,819 European ancestry individuals, 472 Carlantino (founder/genetic isolate) individuals, 1,172 Friuli Venezia Giulia (founder/genetic isolate) individuals, 1,051 Mylopotamos (founder/genetic isolate) individuals, 942 Pomak (founder/genetic isolate) individuals, 1,779 Val Borbera (founder/genet…	179,022 European ancestry individuals
chr1	217077018	217077019	rs61325680	G	A	0.1056	0.9686	-0.3031	0.071106	2.01506e-05	chr1 _ 217025887 _ 217125887	100000	rs12563547	217075887	3.95697e-06	217121512	217121513	rs61818594	1	216948171	ESRRG	ESRRG			rs61818594-A	intron_variant	0.981	4e-06	0.1243	body weight	2019-07-17	28552196	2017-06-01	Whole-Genome Sequencing Coupled to Imputation Discovers Genetic Signals for Anthropometric Traits.	Weight	1,249 whole genome sequenced European ancestry individuals, 3,559 whole genome sequenced individuals, 46,819 European ancestry individuals, 472 Carlantino (founder/genetic isolate) individuals, 1,172 Friuli Venezia Giulia (founder/genetic isolate) individuals, 1,051 Mylopotamos (founder/genetic isolate) individuals, 942 Pomak (founder/genetic isolate) individuals, 1,779 Val Borbera (founder/genet…	179,022 European ancestry individuals
chr1	217078454	217078455	rs956977	T	C	0.1253	0.9772	-0.2813	0.066109	2.09355e-05	chr1 _ 217025887 _ 217125887	100000	rs12563547	217075887	3.95697e-06	217121512	217121513	rs61818594	1	216948171	ESRRG	ESRRG			rs61818594-A	intron_variant	0.981	4e-06	0.1243	body weight	2019-07-17	28552196	2017-06-01	Whole-Genome Sequencing Coupled to Imputation Discovers Genetic Signals for Anthropometric Traits.	Weight	1,249 whole genome sequenced European ancestry individuals, 3,559 whole genome sequenced individuals, 46,819 European ancestry individuals, 472 Carlantino (founder/genetic isolate) individuals, 1,172 Friuli Venezia Giulia (founder/genetic isolate) individuals, 1,051 Mylopotamos (founder/genetic isolate) individuals, 942 Pomak (founder/genetic isolate) individuals, 1,779 Val Borbera (founder/genet…	179,022 European ancestry individuals
chr1	217079217	217079218	rs1436882	A	G	0.1252	0.9776	-0.2811	0.066126	2.12498e-05	chr1 _ 217025887 _ 217125887	100000	rs12563547	217075887	3.95697e-06	217121512	217121513	rs61818594	1	216948171	ESRRG	ESRRG			rs61818594-A	intron_variant	0.981	4e-06	0.1243	body weight	2019-07-17	28552196	2017-06-01	Whole-Genome Sequencing Coupled to Imputation Discovers Genetic Signals for Anthropometric Traits.	Weight	1,249 whole genome sequenced European ancestry individuals, 3,559 whole genome sequenced individuals, 46,819 European ancestry individuals, 472 Carlantino (founder/genetic isolate) individuals, 1,172 Friuli Venezia Giulia (founder/genetic isolate) individuals, 1,051 Mylopotamos (founder/genetic isolate) individuals, 942 Pomak (founder/genetic isolate) individuals, 1,779 Val Borbera (founder/genet…	179,022 European ancestry individuals
chr1	217079848	217079849	rs61245105	T	C	0.1252	0.9783	-0.2809	0.066091	2.13315e-05	chr1 _ 217025887 _ 217125887	100000	rs12563547	217075887	3.95697e-06	217121512	217121513	rs61818594	1	216948171	ESRRG	ESRRG			rs61818594-A	intron_variant	0.981	4e-06	0.1243	body weight	2019-07-17	28552196	2017-06-01	Whole-Genome Sequencing Coupled to Imputation Discovers Genetic Signals for Anthropometric Traits.	Weight	1,249 whole genome sequenced European ancestry individuals, 3,559 whole genome sequenced individuals, 46,819 European ancestry individuals, 472 Carlantino (founder/genetic isolate) individuals, 1,172 Friuli Venezia Giulia (founder/genetic isolate) individuals, 1,051 Mylopotamos (founder/genetic isolate) individuals, 942 Pomak (founder/genetic isolate) individuals, 1,779 Val Borbera (founder/genet…	179,022 European ancestry individuals
chr1	241776500	241776501	rs672477	G	T	0.1834	0.8727	0.2367	0.060472	9.04974e-05	chr1 _ 241726500 _ 241826500	100000	rs672477	241776500	9.04974e-05	241755566	241755567	rs1053221	1	241592265	KMO	KMO, OPN3			rs1053221-G	3_prime_UTR_variant	0.111	1e-06	0.04	urinary metabolite measurement	2013-04-09	23251661	2012-12-04	Novel genetic loci identified for the pathophysiology of childhood obesity in the Hispanic population.	Obesity-related traits	815 Hispanic children from 263 families	NA
chr2	55151958	55151959	rs7577808	G	C	0.2842	0.97	0.1922	0.048991	8.72017e-05	chr2 _ 55104206 _ 55204206	100000	rs7594699	55154206	1.55011e-05	55156629	55156630	rs6726292	2	54929493	RTN4	EML6			rs6726292-G	intron_variant	0.73	1e-06	1.39	obesity	2009-07-01	19553259	2009-06-24	Common body mass index-associated variants confer risk of extreme obesity.	Obesity (extreme)	775 European ancestry cases, 3,197 European ancestry controls	NA
chr2	55154206	55154207	rs7594699	T	A	0.4368	0.9848	-0.1921	0.044456	1.55011e-05	chr2 _ 55104206 _ 55204206	100000	rs7594699	55154206	1.55011e-05	55156629	55156630	rs6726292	2	54929493	RTN4	EML6			rs6726292-G	intron_variant	0.73	1e-06	1.39	obesity	2009-07-01	19553259	2009-06-24	Common body mass index-associated variants confer risk of extreme obesity.	Obesity (extreme)	775 European ancestry cases, 3,197 European ancestry controls	NA
chr2	164432437	164432438	rs78440384	T	C	0.0273	0.9314	0.6109	0.141224	1.51776e-05	chr2 _ 164382437 _ 164482437	100000	rs78440384	164432437	1.51776e-05	164463485	164463486	rs59950510	2	163606976	FIGN	FIGN			rs59950510-A	3_prime_UTR_variant	0.1181	1e-06	0.0692	BMI-adjusted hip circumference	2019-07-17	28552196	2017-06-01	Whole-Genome Sequencing Coupled to Imputation Discovers Genetic Signals for Anthropometric Traits.	Hip circumference adjusted for BMI	1,247 whole genome sequenced European ancestry individuals, 3,052 whole genome sequenced individuals, 29,518 European ancestry individuals, 400 Carlantino (founder/genetic isolate) individuals, 831 Friuli Venezia Giulia (founder/genetic isolate) individuals, 998 Mylopotamos (founder/genetic isolate) individuals, 871 Pomak (founder/genetic isolate) individuals	205,905 European ancestry individuals
chr2	164435508	164435509	rs74371749	A	G	0.0244	0.9345	0.6489	0.151171	1.7647e-05	chr2 _ 164382437 _ 164482437	100000	rs78440384	164432437	1.51776e-05	164463485	164463486	rs59950510	2	163606976	FIGN	FIGN			rs59950510-A	3_prime_UTR_variant	0.1181	1e-06	0.0692	BMI-adjusted hip circumference	2019-07-17	28552196	2017-06-01	Whole-Genome Sequencing Coupled to Imputation Discovers Genetic Signals for Anthropometric Traits.	Hip circumference adjusted for BMI	1,247 whole genome sequenced European ancestry individuals, 3,052 whole genome sequenced individuals, 29,518 European ancestry individuals, 400 Carlantino (founder/genetic isolate) individuals, 831 Friuli Venezia Giulia (founder/genetic isolate) individuals, 998 Mylopotamos (founder/genetic isolate) individuals, 871 Pomak (founder/genetic isolate) individuals	205,905 European ancestry individuals
chr2	199562943	199562944	rs6757686	G	T	0.38	0.9626	-0.1818	0.045654	6.85932e-05	chr2 _ 199512943 _ 199612943	100000	rs6757686	199562943	6.85932e-05	199585555	199585556	rs16830366	2	198720832	SATB2	PLCL1 - RNU7-147P	ENSG00000115896	ENSG00000238698	rs16830366-T	intron_variant	0.07	6e-06	0.09	waist circumference	2014-03-04	23966867	2013-08-15	Genome-wide association of body fat distribution in African ancestry populations suggests new loci.	Waist circumference	Up to 23,564 African American individuals	Up to 10,027 African American individuals
chr2	199601924	199601925	rs11893063	A	G	0.3411	1	-0.1792	0.045464	8.1028e-05	chr2 _ 199512943 _ 199612943	100000	rs6757686	199562943	6.85932e-05	199585555	199585556	rs16830366	2	198720832	SATB2	PLCL1 - RNU7-147P	ENSG00000115896	ENSG00000238698	rs16830366-T	intron_variant	0.07	6e-06	0.09	waist circumference	2014-03-04	23966867	2013-08-15	Genome-wide association of body fat distribution in African ancestry populations suggests new loci.	Waist circumference	Up to 23,564 African American individuals	Up to 10,027 African American individuals
chr3	6380743	6380744	rs76339861	A	G	0.0111	0.9855	-0.7988	0.204894	9.66796e-05	chr3 _ 6330743 _ 6430743	100000	rs76339861	6380743	9.66796e-05	6390336	6390337	rs1435723	3	6348650	AC026167.1	MTARC2P1 - GRM7-AS3	ENSG00000232958	ENSG00000226258	rs1435723-?	intron_variant	NR	6e-07	0.32	BMI-adjusted adiponectin measurement	2019-10-28	30576415	2019-08-01	Very low-depth whole-genome sequencing in complex trait association studies.	Hormone measurements	1,225 Mylopotamos (founder/genetic isolate) individuals	NA
chr3	6383653	6383654	rs140071972	A	G	0.0113	0.9763	-0.7966	0.204617	9.89965e-05	chr3 _ 6330743 _ 6430743	100000	rs76339861	6380743	9.66796e-05	6390336	6390337	rs1435723	3	6348650	AC026167.1	MTARC2P1 - GRM7-AS3	ENSG00000232958	ENSG00000226258	rs1435723-?	intron_variant	NR	6e-07	0.32	BMI-adjusted adiponectin measurement	2019-10-28	30576415	2019-08-01	Very low-depth whole-genome sequencing in complex trait association studies.	Hormone measurements	1,225 Mylopotamos (founder/genetic isolate) individuals	NA
chr3	25586838	25586839	rs61286411	C	T	0.1905	0.9788	-0.2203	0.054144	4.7206e-05	chr3 _ 25536838 _ 25636838	100000	rs61286411	25586838	4.7206e-05	25560230	25560231	rs1435703	3	25518740	RARB	RARB			rs1435703-T	intron_variant	0.06	4e-06	1.66	obesity	2009-07-01	19553259	2009-06-24	Common body mass index-associated variants confer risk of extreme obesity.	Obesity (extreme)	775 European ancestry cases, 3,197 European ancestry controls	NA
chr3	111697438	111697439	rs77237404	G	T	0.105	0.9277	-0.2867	0.073046	8.67605e-05	chr3 _ 111672025 _ 111747438	75413	rs77237404	111697438	8.67605e-05	111681334	111681335	rs698360	3	111962488		PHLDB2			rs698360-?	intron_variant	NR	6e-08	NA	waist-hip ratio	2019-02-08	30595370	2018-12-27	Leveraging Polygenic Functional Enrichment to Improve GWAS Power.	Waist-hip ratio	approximately 458,000 European ancestry individuals	NA
chr3	112512887	112512888	rs16860053	G	A	0.0567	1	0.3792	0.097271	9.6645e-05	chr3 _ 112478968 _ 112578968	100000	rs1387015	112528968	6.97967e-05	112525646	112525647	rs9880045	3	112806800	RP11-180K7.1	CD200R1L-AS1			rs9880045-T	intron_variant	0.0064	5e-06	1.0621	body mass index	2019-07-17	28552196	2017-06-01	Whole-Genome Sequencing Coupled to Imputation Discovers Genetic Signals for Anthropometric Traits.	Body mass index	1,249 whole genome sequenced European ancestry individuals, 3,538 whole genome sequenced individuals, 46,635 European ancestry individuals, 472 Carlantino (founder/genetic isolate) individuals, 1,170 Friuli Venezia Giulia (founder/genetic isolate) individuals, 1,019 Mylopotamos (founder/genetic isolate) individuals, 932 Pomak (founder/genetic isolate) individuals, 1,778 Val Borbera (founder/genet…	209,191 European ancestry individuals
chr3	112526079	112526080	rs7614868	A	T	0.261	0.9895	-0.1994	0.050982	9.16835e-05	chr3 _ 112478968 _ 112578968	100000	rs1387015	112528968	6.97967e-05	112525646	112525647	rs9880045	3	112806800	RP11-180K7.1	CD200R1L-AS1			rs9880045-T	intron_variant	0.0064	5e-06	1.0621	body mass index	2019-07-17	28552196	2017-06-01	Whole-Genome Sequencing Coupled to Imputation Discovers Genetic Signals for Anthropometric Traits.	Body mass index	1,249 whole genome sequenced European ancestry individuals, 3,538 whole genome sequenced individuals, 46,635 European ancestry individuals, 472 Carlantino (founder/genetic isolate) individuals, 1,170 Friuli Venezia Giulia (founder/genetic isolate) individuals, 1,019 Mylopotamos (founder/genetic isolate) individuals, 932 Pomak (founder/genetic isolate) individuals, 1,778 Val Borbera (founder/genet…	209,191 European ancestry individuals
chr3	112528968	112528969	rs1387015	G	A	0.3661	1	-0.1798	0.0452	6.97967e-05	chr3 _ 112478968 _ 112578968	100000	rs1387015	112528968	6.97967e-05	112525646	112525647	rs9880045	3	112806800	RP11-180K7.1	CD200R1L-AS1			rs9880045-T	intron_variant	0.0064	5e-06	1.0621	body mass index	2019-07-17	28552196	2017-06-01	Whole-Genome Sequencing Coupled to Imputation Discovers Genetic Signals for Anthropometric Traits.	Body mass index	1,249 whole genome sequenced European ancestry individuals, 3,538 whole genome sequenced individuals, 46,635 European ancestry individuals, 472 Carlantino (founder/genetic isolate) individuals, 1,170 Friuli Venezia Giulia (founder/genetic isolate) individuals, 1,019 Mylopotamos (founder/genetic isolate) individuals, 932 Pomak (founder/genetic isolate) individuals, 1,778 Val Borbera (founder/genet…	209,191 European ancestry individuals
chr3	144170580	144170581	rs78074626	C	T	0.0711	0.9135	-0.3711	0.087146	2.05591e-05	chr3 _ 144124415 _ 144224415	100000	rs75803085	144174415	5.45841e-06	144158102	144158103	rs577499609	3	144439261	RP11-42F12.1	RNA5SP144 - LARP7P4	ENSG00000222778	ENSG00000244024	rs577499609-A	intergenic_variant	0.9977	1e-06	0.7373	BMI-adjusted waist-hip ratio	2019-07-17	28552196	2017-06-01	Whole-Genome Sequencing Coupled to Imputation Discovers Genetic Signals for Anthropometric Traits.	Waist-to-hip ratio adjusted for BMI	1,247 whole genome sequenced European ancestry individuals, 3,049 whole genome sequenced individuals, 29,518 European ancestry individuals, 388 Carlantino (founder/genetic isolate) individuals, 790 Friuli Venezia Giulia (founder/genetic isolate) individuals, 1,001 Mylopotamos (founder/genetic isolate) individuals, 867 Pomak (founder/genetic isolate) individuals	206,045 European ancestry individuals
chr3	144170600	144170601	rs75147122	C	T	0.0711	0.9134	-0.3713	0.087148	2.03955e-05	chr3 _ 144124415 _ 144224415	100000	rs75803085	144174415	5.45841e-06	144158102	144158103	rs577499609	3	144439261	RP11-42F12.1	RNA5SP144 - LARP7P4	ENSG00000222778	ENSG00000244024	rs577499609-A	intergenic_variant	0.9977	1e-06	0.7373	BMI-adjusted waist-hip ratio	2019-07-17	28552196	2017-06-01	Whole-Genome Sequencing Coupled to Imputation Discovers Genetic Signals for Anthropometric Traits.	Waist-to-hip ratio adjusted for BMI	1,247 whole genome sequenced European ancestry individuals, 3,049 whole genome sequenced individuals, 29,518 European ancestry individuals, 388 Carlantino (founder/genetic isolate) individuals, 790 Friuli Venezia Giulia (founder/genetic isolate) individuals, 1,001 Mylopotamos (founder/genetic isolate) individuals, 867 Pomak (founder/genetic isolate) individuals	206,045 European ancestry individuals
chr3	144173106	144173107	rs10513242	A	G	0.0727	0.9052	-0.3896	0.086689	6.96405e-06	chr3 _ 144124415 _ 144224415	100000	rs75803085	144174415	5.45841e-06	144158102	144158103	rs577499609	3	144439261	RP11-42F12.1	RNA5SP144 - LARP7P4	ENSG00000222778	ENSG00000244024	rs577499609-A	intergenic_variant	0.9977	1e-06	0.7373	BMI-adjusted waist-hip ratio	2019-07-17	28552196	2017-06-01	Whole-Genome Sequencing Coupled to Imputation Discovers Genetic Signals for Anthropometric Traits.	Waist-to-hip ratio adjusted for BMI	1,247 whole genome sequenced European ancestry individuals, 3,049 whole genome sequenced individuals, 29,518 European ancestry individuals, 388 Carlantino (founder/genetic isolate) individuals, 790 Friuli Venezia Giulia (founder/genetic isolate) individuals, 1,001 Mylopotamos (founder/genetic isolate) individuals, 867 Pomak (founder/genetic isolate) individuals	206,045 European ancestry individuals
chr3	144174415	144174416	rs75803085	C	T	0.0727	0.9067	-0.3935	0.086559	5.45841e-06	chr3 _ 144124415 _ 144224415	100000	rs75803085	144174415	5.45841e-06	144158102	144158103	rs577499609	3	144439261	RP11-42F12.1	RNA5SP144 - LARP7P4	ENSG00000222778	ENSG00000244024	rs577499609-A	intergenic_variant	0.9977	1e-06	0.7373	BMI-adjusted waist-hip ratio	2019-07-17	28552196	2017-06-01	Whole-Genome Sequencing Coupled to Imputation Discovers Genetic Signals for Anthropometric Traits.	Waist-to-hip ratio adjusted for BMI	1,247 whole genome sequenced European ancestry individuals, 3,049 whole genome sequenced individuals, 29,518 European ancestry individuals, 388 Carlantino (founder/genetic isolate) individuals, 790 Friuli Venezia Giulia (founder/genetic isolate) individuals, 1,001 Mylopotamos (founder/genetic isolate) individuals, 867 Pomak (founder/genetic isolate) individuals	206,045 European ancestry individuals
chr3	144214297	144214298	rs150327775	A	G	0.0198	0.8864	-0.7066	0.169636	3.11021e-05	chr3 _ 144124415 _ 144224415	100000	rs75803085	144174415	5.45841e-06	144158102	144158103	rs577499609	3	144439261	RP11-42F12.1	RNA5SP144 - LARP7P4	ENSG00000222778	ENSG00000244024	rs577499609-A	intergenic_variant	0.9977	1e-06	0.7373	BMI-adjusted waist-hip ratio	2019-07-17	28552196	2017-06-01	Whole-Genome Sequencing Coupled to Imputation Discovers Genetic Signals for Anthropometric Traits.	Waist-to-hip ratio adjusted for BMI	1,247 whole genome sequenced European ancestry individuals, 3,049 whole genome sequenced individuals, 29,518 European ancestry individuals, 388 Carlantino (founder/genetic isolate) individuals, 790 Friuli Venezia Giulia (founder/genetic isolate) individuals, 1,001 Mylopotamos (founder/genetic isolate) individuals, 867 Pomak (founder/genetic isolate) individuals	206,045 European ancestry individuals
chr3	173842069	173842070	rs75647795	G	A	0.0189	0.9788	-0.6516	0.162674	6.18258e-05	chr3 _ 173805011 _ 173905011	100000	rs143313044	173855011	2.66534e-05	173895957	173895958	rs9872844	3	174178168	NLGN1	NLGN1			rs9872844-A	intron_variant	0.8575	5e-06	0.0442	body weight	2019-07-17	28552196	2017-06-01	Whole-Genome Sequencing Coupled to Imputation Discovers Genetic Signals for Anthropometric Traits.	Weight	1,249 whole genome sequenced European ancestry individuals, 3,559 whole genome sequenced individuals, 46,819 European ancestry individuals, 472 Carlantino (founder/genetic isolate) individuals, 1,172 Friuli Venezia Giulia (founder/genetic isolate) individuals, 1,051 Mylopotamos (founder/genetic isolate) individuals, 942 Pomak (founder/genetic isolate) individuals, 1,779 Val Borbera (founder/genet…	179,022 European ancestry individuals
chr3	173855011	173855012	rs143313044	T	G	0.0142	0.9831	-0.747	0.177854	2.66534e-05	chr3 _ 173805011 _ 173905011	100000	rs143313044	173855011	2.66534e-05	173895957	173895958	rs9872844	3	174178168	NLGN1	NLGN1			rs9872844-A	intron_variant	0.8575	5e-06	0.0442	body weight	2019-07-17	28552196	2017-06-01	Whole-Genome Sequencing Coupled to Imputation Discovers Genetic Signals for Anthropometric Traits.	Weight	1,249 whole genome sequenced European ancestry individuals, 3,559 whole genome sequenced individuals, 46,819 European ancestry individuals, 472 Carlantino (founder/genetic isolate) individuals, 1,172 Friuli Venezia Giulia (founder/genetic isolate) individuals, 1,051 Mylopotamos (founder/genetic isolate) individuals, 942 Pomak (founder/genetic isolate) individuals, 1,779 Val Borbera (founder/genet…	179,022 European ancestry individuals
chr3	173868853	173868854	rs115221943	G	A	0.011	0.9723	-0.828	0.203405	4.69079e-05	chr3 _ 173805011 _ 173905011	100000	rs143313044	173855011	2.66534e-05	173895957	173895958	rs9872844	3	174178168	NLGN1	NLGN1			rs9872844-A	intron_variant	0.8575	5e-06	0.0442	body weight	2019-07-17	28552196	2017-06-01	Whole-Genome Sequencing Coupled to Imputation Discovers Genetic Signals for Anthropometric Traits.	Weight	1,249 whole genome sequenced European ancestry individuals, 3,559 whole genome sequenced individuals, 46,819 European ancestry individuals, 472 Carlantino (founder/genetic isolate) individuals, 1,172 Friuli Venezia Giulia (founder/genetic isolate) individuals, 1,051 Mylopotamos (founder/genetic isolate) individuals, 942 Pomak (founder/genetic isolate) individuals, 1,779 Val Borbera (founder/genet…	179,022 European ancestry individuals
chr4	86740445	86740446	rs60665690	T	C	0.1317	0.9439	-0.273	0.064654	2.41869e-05	chr4 _ 86690445 _ 86790445	100000	rs60665690	86740445	2.41869e-05	86715311	86715312	rs7687906	4	85794159	ARHGAP24	ARHGAP24			rs7687906-C	intron_variant	0.217	5e-06	0.03	hormone measurement	2013-04-09	23251661	2012-12-04	Novel genetic loci identified for the pathophysiology of childhood obesity in the Hispanic population.	Obesity-related traits	815 Hispanic children from 263 families	NA
chr4	95963791	95963792	rs9997720	G	A	0.3972	0.9853	0.1933	0.044583	1.45437e-05	chr4 _ 95913791 _ 96013791	100000	rs9997720	95963791	1.45437e-05	95937121	95937122	rs145393749	4	95015971	BMPR1B	BMPR1B			rs145393749-A	intron_variant	0.0117	7e-06	0.2037	waist-hip ratio	2019-07-17	28552196	2017-06-01	Whole-Genome Sequencing Coupled to Imputation Discovers Genetic Signals for Anthropometric Traits.	Waist-hip ratio	1,254 whole genome sequenced European ancestry individuals, 3,071 whole genome sequenced individuals, 29,723 European ancestry individuals, 388 Carlantino (founder/genetic isolate) individuals, 791 Friuli Venezia Giulia (founder/genetic isolate) individuals, 1,053 Mylopotamos (founder/genetic isolate) individuals, 879 Pomak (founder/genetic isolate) individuals	206,053 European ancestry individuals
chr4	128389781	128389782	rs6841658	C	T	0.4706	0.8677	0.1879	0.046525	5.37294e-05	chr4 _ 128339781 _ 128439781	100000	rs6841658	128389781	5.37294e-05	128342119	128342120	rs724950	4	127420965	LOC729424	Y_RNA - INTU	ENSG00000207467	ENSG00000164066	rs724950-A	intron_variant	0.365	8e-06	0.04	respiratory quotient	2013-04-09	23251661	2012-12-04	Novel genetic loci identified for the pathophysiology of childhood obesity in the Hispanic population.	Obesity-related traits	815 Hispanic children from 263 families	NA
chr5	110924432	110924433	rs10478054	T	C	0.2703	0.9403	-0.1971	0.050438	9.32782e-05	chr5 _ 110914493 _ 111014493	100000	rs10036739	110964493	2.67397e-05	110958781	110958782	rs11241130	5	111623085	NREP	STARD4-AS1			rs11241130-G	intron_variant	0.129	8e-06	0.04	sleep measurement	2013-04-09	23251661	2012-12-04	Novel genetic loci identified for the pathophysiology of childhood obesity in the Hispanic population.	Obesity-related traits	815 Hispanic children from 263 families	NA
chr5	110964493	110964494	rs10036739	G	T	0.2742	0.9883	-0.2051	0.048836	2.67397e-05	chr5 _ 110914493 _ 111014493	100000	rs10036739	110964493	2.67397e-05	110958781	110958782	rs11241130	5	111623085	NREP	STARD4-AS1			rs11241130-G	intron_variant	0.129	8e-06	0.04	sleep measurement	2013-04-09	23251661	2012-12-04	Novel genetic loci identified for the pathophysiology of childhood obesity in the Hispanic population.	Obesity-related traits	815 Hispanic children from 263 families	NA
chr5	110980621	110980622	rs10073336	G	A	0.2659	0.9921	-0.1983	0.050693	9.12839e-05	chr5 _ 110914493 _ 111014493	100000	rs10036739	110964493	2.67397e-05	110958781	110958782	rs11241130	5	111623085	NREP	STARD4-AS1			rs11241130-G	intron_variant	0.129	8e-06	0.04	sleep measurement	2013-04-09	23251661	2012-12-04	Novel genetic loci identified for the pathophysiology of childhood obesity in the Hispanic population.	Obesity-related traits	815 Hispanic children from 263 families	NA
chr5	110981108	110981109	rs13177489	G	A	0.2669	0.9912	-0.199	0.050681	8.61817e-05	chr5 _ 110914493 _ 111014493	100000	rs10036739	110964493	2.67397e-05	110958781	110958782	rs11241130	5	111623085	NREP	STARD4-AS1			rs11241130-G	intron_variant	0.129	8e-06	0.04	sleep measurement	2013-04-09	23251661	2012-12-04	Novel genetic loci identified for the pathophysiology of childhood obesity in the Hispanic population.	Obesity-related traits	815 Hispanic children from 263 families	NA
chr5	110983349	110983350	rs10515433	G	A	0.3371	0.9905	-0.1942	0.046839	3.39549e-05	chr5 _ 110914493 _ 111014493	100000	rs10036739	110964493	2.67397e-05	110958781	110958782	rs11241130	5	111623085	NREP	STARD4-AS1			rs11241130-G	intron_variant	0.129	8e-06	0.04	sleep measurement	2013-04-09	23251661	2012-12-04	Novel genetic loci identified for the pathophysiology of childhood obesity in the Hispanic population.	Obesity-related traits	815 Hispanic children from 263 families	NA
chr5	110987353	110987354	rs7725162	A	G	0.2668	0.9955	-0.1972	0.050651	9.89521e-05	chr5 _ 110914493 _ 111014493	100000	rs10036739	110964493	2.67397e-05	110958781	110958782	rs11241130	5	111623085	NREP	STARD4-AS1			rs11241130-G	intron_variant	0.129	8e-06	0.04	sleep measurement	2013-04-09	23251661	2012-12-04	Novel genetic loci identified for the pathophysiology of childhood obesity in the Hispanic population.	Obesity-related traits	815 Hispanic children from 263 families	NA
chr6	4456016	4456017	rs78888400	A	G	0.012	0.9693	0.7475	0.18912	7.73366e-05	chr6 _ 4406016 _ 4506016	100000	rs78888400	4456016	7.73366e-05	4474086	4474087	rs567635227	6	4473853	RP11-274H24.1	RNA5SP202 - LINC02533	ENSG00000201185	ENSG00000260239	rs567635227-A	intron_variant	0.0015	5e-06	0.8281	BMI-adjusted hip circumference	2019-07-17	28552196	2017-06-01	Whole-Genome Sequencing Coupled to Imputation Discovers Genetic Signals for Anthropometric Traits.	Hip circumference adjusted for BMI	1,247 whole genome sequenced European ancestry individuals, 3,052 whole genome sequenced individuals, 29,518 European ancestry individuals, 400 Carlantino (founder/genetic isolate) individuals, 831 Friuli Venezia Giulia (founder/genetic isolate) individuals, 998 Mylopotamos (founder/genetic isolate) individuals, 871 Pomak (founder/genetic isolate) individuals	205,905 European ancestry individuals
chr6	4456577	4456578	rs79029204	A	G	0.012	0.9673	0.7465	0.189006	7.82817e-05	chr6 _ 4406016 _ 4506016	100000	rs78888400	4456016	7.73366e-05	4474086	4474087	rs567635227	6	4473853	RP11-274H24.1	RNA5SP202 - LINC02533	ENSG00000201185	ENSG00000260239	rs567635227-A	intron_variant	0.0015	5e-06	0.8281	BMI-adjusted hip circumference	2019-07-17	28552196	2017-06-01	Whole-Genome Sequencing Coupled to Imputation Discovers Genetic Signals for Anthropometric Traits.	Hip circumference adjusted for BMI	1,247 whole genome sequenced European ancestry individuals, 3,052 whole genome sequenced individuals, 29,518 European ancestry individuals, 400 Carlantino (founder/genetic isolate) individuals, 831 Friuli Venezia Giulia (founder/genetic isolate) individuals, 998 Mylopotamos (founder/genetic isolate) individuals, 871 Pomak (founder/genetic isolate) individuals	205,905 European ancestry individuals
chr6	163809599	163809600	rs1764022	A	G	0.0491	1	-0.4073	0.098457	3.52634e-05	chr6 _ 163762359 _ 163862359	100000	rs1764023	163812359	3.51897e-05	163817910	163817911	rs9364687	6	163396879	CAHM	PACRG-AS1 - CAHM	ENSG00000281692	ENSG00000270419	rs9364687-G	intergenic_variant	0.571	7e-07	0.015	body mass index	2016-01-27	25673413	2015-02-12	Genetic studies of body mass index yield new insights for obesity biology.	Body mass index	up to 104,666 European ancestry male individuals, up to 132,115 European ancestry female individuals, 370 African American male individuals, 517 African American female individuals, 512 Hispanic male individuals, 764 Hispanic female individuals	up to 48,274 European ancestry male individuals, up to 39,864 European ancestry female individuals, 2,441 African American or Afro-Caribbean male individuals, 6,314 African American or Afro-Caribbean female individuals, 919 Filipino male individuals, 828 Filipino female individuals, 205 Seychellois male individuals, 287 Seychellois female individuals, 2,964 South Asian ancestry male individuals, …
chr6	163809599	163809600	rs1764022	A	G	0.0491	1	-0.4073	0.098457	3.52634e-05	chr6 _ 163762359 _ 163862359	100000	rs1764023	163812359	3.51897e-05	163817910	163817911	rs9364687	6	163396879	CAHM	PACRG-AS1 - CAHM	ENSG00000281692	ENSG00000270419	rs9364687-G	intergenic_variant	0.567	9e-07	0.02	body mass index	2016-01-27	25673413	2015-02-12	Genetic studies of body mass index yield new insights for obesity biology.	Body mass index	up to 104,666 European ancestry male individuals, up to 132,115 European ancestry female individuals, 370 African American male individuals, 517 African American female individuals, 512 Hispanic male individuals, 764 Hispanic female individuals	up to 48,274 European ancestry male individuals, up to 39,864 European ancestry female individuals, 2,441 African American or Afro-Caribbean male individuals, 6,314 African American or Afro-Caribbean female individuals, 919 Filipino male individuals, 828 Filipino female individuals, 205 Seychellois male individuals, 287 Seychellois female individuals, 2,964 South Asian ancestry male individuals, …
chr6	163812359	163812360	rs1764023	C	T	0.0545	0.9895	-0.3897	0.094201	3.51897e-05	chr6 _ 163762359 _ 163862359	100000	rs1764023	163812359	3.51897e-05	163817910	163817911	rs9364687	6	163396879	CAHM	PACRG-AS1 - CAHM	ENSG00000281692	ENSG00000270419	rs9364687-G	intergenic_variant	0.571	7e-07	0.015	body mass index	2016-01-27	25673413	2015-02-12	Genetic studies of body mass index yield new insights for obesity biology.	Body mass index	up to 104,666 European ancestry male individuals, up to 132,115 European ancestry female individuals, 370 African American male individuals, 517 African American female individuals, 512 Hispanic male individuals, 764 Hispanic female individuals	up to 48,274 European ancestry male individuals, up to 39,864 European ancestry female individuals, 2,441 African American or Afro-Caribbean male individuals, 6,314 African American or Afro-Caribbean female individuals, 919 Filipino male individuals, 828 Filipino female individuals, 205 Seychellois male individuals, 287 Seychellois female individuals, 2,964 South Asian ancestry male individuals, …
chr6	163812359	163812360	rs1764023	C	T	0.0545	0.9895	-0.3897	0.094201	3.51897e-05	chr6 _ 163762359 _ 163862359	100000	rs1764023	163812359	3.51897e-05	163817910	163817911	rs9364687	6	163396879	CAHM	PACRG-AS1 - CAHM	ENSG00000281692	ENSG00000270419	rs9364687-G	intergenic_variant	0.567	9e-07	0.02	body mass index	2016-01-27	25673413	2015-02-12	Genetic studies of body mass index yield new insights for obesity biology.	Body mass index	up to 104,666 European ancestry male individuals, up to 132,115 European ancestry female individuals, 370 African American male individuals, 517 African American female individuals, 512 Hispanic male individuals, 764 Hispanic female individuals	up to 48,274 European ancestry male individuals, up to 39,864 European ancestry female individuals, 2,441 African American or Afro-Caribbean male individuals, 6,314 African American or Afro-Caribbean female individuals, 919 Filipino male individuals, 828 Filipino female individuals, 205 Seychellois male individuals, 287 Seychellois female individuals, 2,964 South Asian ancestry male individuals, …
chr6	163815189	163815190	rs1572434	C	T	0.0555	0.9902	0.3646	0.093511	9.6512e-05	chr6 _ 163762359 _ 163862359	100000	rs1764023	163812359	3.51897e-05	163817910	163817911	rs9364687	6	163396879	CAHM	PACRG-AS1 - CAHM	ENSG00000281692	ENSG00000270419	rs9364687-G	intergenic_variant	0.571	7e-07	0.015	body mass index	2016-01-27	25673413	2015-02-12	Genetic studies of body mass index yield new insights for obesity biology.	Body mass index	up to 104,666 European ancestry male individuals, up to 132,115 European ancestry female individuals, 370 African American male individuals, 517 African American female individuals, 512 Hispanic male individuals, 764 Hispanic female individuals	up to 48,274 European ancestry male individuals, up to 39,864 European ancestry female individuals, 2,441 African American or Afro-Caribbean male individuals, 6,314 African American or Afro-Caribbean female individuals, 919 Filipino male individuals, 828 Filipino female individuals, 205 Seychellois male individuals, 287 Seychellois female individuals, 2,964 South Asian ancestry male individuals, …
chr6	163815189	163815190	rs1572434	C	T	0.0555	0.9902	0.3646	0.093511	9.6512e-05	chr6 _ 163762359 _ 163862359	100000	rs1764023	163812359	3.51897e-05	163817910	163817911	rs9364687	6	163396879	CAHM	PACRG-AS1 - CAHM	ENSG00000281692	ENSG00000270419	rs9364687-G	intergenic_variant	0.567	9e-07	0.02	body mass index	2016-01-27	25673413	2015-02-12	Genetic studies of body mass index yield new insights for obesity biology.	Body mass index	up to 104,666 European ancestry male individuals, up to 132,115 European ancestry female individuals, 370 African American male individuals, 517 African American female individuals, 512 Hispanic male individuals, 764 Hispanic female individuals	up to 48,274 European ancestry male individuals, up to 39,864 European ancestry female individuals, 2,441 African American or Afro-Caribbean male individuals, 6,314 African American or Afro-Caribbean female individuals, 919 Filipino male individuals, 828 Filipino female individuals, 205 Seychellois male individuals, 287 Seychellois female individuals, 2,964 South Asian ancestry male individuals, …
chr6	163822379	163822380	rs2259477	A	G	0.0549	0.9873	0.3679	0.094154	9.3127e-05	chr6 _ 163762359 _ 163862359	100000	rs1764023	163812359	3.51897e-05	163817910	163817911	rs9364687	6	163396879	CAHM	PACRG-AS1 - CAHM	ENSG00000281692	ENSG00000270419	rs9364687-G	intergenic_variant	0.571	7e-07	0.015	body mass index	2016-01-27	25673413	2015-02-12	Genetic studies of body mass index yield new insights for obesity biology.	Body mass index	up to 104,666 European ancestry male individuals, up to 132,115 European ancestry female individuals, 370 African American male individuals, 517 African American female individuals, 512 Hispanic male individuals, 764 Hispanic female individuals	up to 48,274 European ancestry male individuals, up to 39,864 European ancestry female individuals, 2,441 African American or Afro-Caribbean male individuals, 6,314 African American or Afro-Caribbean female individuals, 919 Filipino male individuals, 828 Filipino female individuals, 205 Seychellois male individuals, 287 Seychellois female individuals, 2,964 South Asian ancestry male individuals, …
chr6	163822379	163822380	rs2259477	A	G	0.0549	0.9873	0.3679	0.094154	9.3127e-05	chr6 _ 163762359 _ 163862359	100000	rs1764023	163812359	3.51897e-05	163817910	163817911	rs9364687	6	163396879	CAHM	PACRG-AS1 - CAHM	ENSG00000281692	ENSG00000270419	rs9364687-G	intergenic_variant	0.567	9e-07	0.02	body mass index	2016-01-27	25673413	2015-02-12	Genetic studies of body mass index yield new insights for obesity biology.	Body mass index	up to 104,666 European ancestry male individuals, up to 132,115 European ancestry female individuals, 370 African American male individuals, 517 African American female individuals, 512 Hispanic male individuals, 764 Hispanic female individuals	up to 48,274 European ancestry male individuals, up to 39,864 European ancestry female individuals, 2,441 African American or Afro-Caribbean male individuals, 6,314 African American or Afro-Caribbean female individuals, 919 Filipino male individuals, 828 Filipino female individuals, 205 Seychellois male individuals, 287 Seychellois female individuals, 2,964 South Asian ancestry male individuals, …
chr7	8218100	8218101	rs78273129	C	T	0.0135	0.8748	0.8588	0.206138	3.09579e-05	chr7 _ 8168100 _ 8268100	100000	rs78273129	8218100	3.09579e-05	8177396	8177397	rs17143586	7	8137767	ICA1	ICA1			rs17143586-A	intron_variant	0.022	1e-06	0.03	interleukin-6 measurement	2013-04-09	23251661	2012-12-04	Novel genetic loci identified for the pathophysiology of childhood obesity in the Hispanic population.	Obesity-related traits	815 Hispanic children from 263 families	NA
chr7	43152448	43152449	rs144009401	T	C	0.0203	0.9504	-0.7049	0.171587	3.9844e-05	chr7 _ 43102448 _ 43202448	100000	rs144009401	43152448	3.9844e-05	43158476	43158477	rs2024125	7	43118878	HECW1	HECW1, HECW1-IT1			rs2024125-G	intron_variant	0.458	6e-06	0.02	energy intake	2013-04-09	23251661	2012-12-04	Novel genetic loci identified for the pathophysiology of childhood obesity in the Hispanic population.	Obesity-related traits	815 Hispanic children from 263 families	NA
chr8	28780459	28780460	rs12550344	T	C	0.4465	0.9633	-0.1747	0.0442	7.75791e-05	chr8 _ 28775414 _ 28830459	55045	rs12550344	28780459	7.75791e-05	28791158	28791159	rs2221894	8	28933642	HMBOX1	HMBOX1			rs2221894-G	intron_variant	0.228	6e-06	0.02	hormone measurement	2013-04-09	23251661	2012-12-04	Novel genetic loci identified for the pathophysiology of childhood obesity in the Hispanic population.	Obesity-related traits	815 Hispanic children from 263 families	NA
chr8	28796727	28796728	rs13258689	C	T	0.4369	0.9906	-0.1716	0.043831	9.03513e-05	chr8 _ 28775414 _ 28830459	55045	rs12550344	28780459	7.75791e-05	28791158	28791159	rs2221894	8	28933642	HMBOX1	HMBOX1			rs2221894-G	intron_variant	0.228	6e-06	0.02	hormone measurement	2013-04-09	23251661	2012-12-04	Novel genetic loci identified for the pathophysiology of childhood obesity in the Hispanic population.	Obesity-related traits	815 Hispanic children from 263 families	NA
chr8	127438386	127438387	rs2721096	G	A	0.379	1	-0.1802	0.044898	5.95466e-05	chr8 _ 127392648 _ 127492648	100000	rs2735992	127442648	2.43125e-05	127484543	127484544	rs115566642	8	126472299	RP11-103H7.1	LINC00861 - RNU6-869P	ENSG00000245164	ENSG00000207138	rs115566642-T	regulatory_region_variant	0.0487	6e-06	0.0894	BMI-adjusted waist-hip ratio	2019-07-17	28552196	2017-06-01	Whole-Genome Sequencing Coupled to Imputation Discovers Genetic Signals for Anthropometric Traits.	Waist-to-hip ratio adjusted for BMI	1,247 whole genome sequenced European ancestry individuals, 3,049 whole genome sequenced individuals, 29,518 European ancestry individuals, 388 Carlantino (founder/genetic isolate) individuals, 790 Friuli Venezia Giulia (founder/genetic isolate) individuals, 1,001 Mylopotamos (founder/genetic isolate) individuals, 867 Pomak (founder/genetic isolate) individuals	206,045 European ancestry individuals
chr8	127442648	127442649	rs2735992	C	T	0.3509	0.9936	-0.1936	0.045875	2.43125e-05	chr8 _ 127392648 _ 127492648	100000	rs2735992	127442648	2.43125e-05	127484543	127484544	rs115566642	8	126472299	RP11-103H7.1	LINC00861 - RNU6-869P	ENSG00000245164	ENSG00000207138	rs115566642-T	regulatory_region_variant	0.0487	6e-06	0.0894	BMI-adjusted waist-hip ratio	2019-07-17	28552196	2017-06-01	Whole-Genome Sequencing Coupled to Imputation Discovers Genetic Signals for Anthropometric Traits.	Waist-to-hip ratio adjusted for BMI	1,247 whole genome sequenced European ancestry individuals, 3,049 whole genome sequenced individuals, 29,518 European ancestry individuals, 388 Carlantino (founder/genetic isolate) individuals, 790 Friuli Venezia Giulia (founder/genetic isolate) individuals, 1,001 Mylopotamos (founder/genetic isolate) individuals, 867 Pomak (founder/genetic isolate) individuals	206,045 European ancestry individuals
chr8	127443989	127443990	rs926128	C	T	0.3517	0.9919	-0.1922	0.045941	2.88059e-05	chr8 _ 127392648 _ 127492648	100000	rs2735992	127442648	2.43125e-05	127484543	127484544	rs115566642	8	126472299	RP11-103H7.1	LINC00861 - RNU6-869P	ENSG00000245164	ENSG00000207138	rs115566642-T	regulatory_region_variant	0.0487	6e-06	0.0894	BMI-adjusted waist-hip ratio	2019-07-17	28552196	2017-06-01	Whole-Genome Sequencing Coupled to Imputation Discovers Genetic Signals for Anthropometric Traits.	Waist-to-hip ratio adjusted for BMI	1,247 whole genome sequenced European ancestry individuals, 3,049 whole genome sequenced individuals, 29,518 European ancestry individuals, 388 Carlantino (founder/genetic isolate) individuals, 790 Friuli Venezia Giulia (founder/genetic isolate) individuals, 1,001 Mylopotamos (founder/genetic isolate) individuals, 867 Pomak (founder/genetic isolate) individuals	206,045 European ancestry individuals
chr8	127446497	127446498	rs2735985	A	G	0.3512	0.9947	-0.1925	0.045865	2.70255e-05	chr8 _ 127392648 _ 127492648	100000	rs2735992	127442648	2.43125e-05	127484543	127484544	rs115566642	8	126472299	RP11-103H7.1	LINC00861 - RNU6-869P	ENSG00000245164	ENSG00000207138	rs115566642-T	regulatory_region_variant	0.0487	6e-06	0.0894	BMI-adjusted waist-hip ratio	2019-07-17	28552196	2017-06-01	Whole-Genome Sequencing Coupled to Imputation Discovers Genetic Signals for Anthropometric Traits.	Waist-to-hip ratio adjusted for BMI	1,247 whole genome sequenced European ancestry individuals, 3,049 whole genome sequenced individuals, 29,518 European ancestry individuals, 388 Carlantino (founder/genetic isolate) individuals, 790 Friuli Venezia Giulia (founder/genetic isolate) individuals, 1,001 Mylopotamos (founder/genetic isolate) individuals, 867 Pomak (founder/genetic isolate) individuals	206,045 European ancestry individuals
chr8	127453876	127453877	rs2721118	C	A	0.3418	0.9967	-0.1846	0.046234	6.53491e-05	chr8 _ 127392648 _ 127492648	100000	rs2735992	127442648	2.43125e-05	127484543	127484544	rs115566642	8	126472299	RP11-103H7.1	LINC00861 - RNU6-869P	ENSG00000245164	ENSG00000207138	rs115566642-T	regulatory_region_variant	0.0487	6e-06	0.0894	BMI-adjusted waist-hip ratio	2019-07-17	28552196	2017-06-01	Whole-Genome Sequencing Coupled to Imputation Discovers Genetic Signals for Anthropometric Traits.	Waist-to-hip ratio adjusted for BMI	1,247 whole genome sequenced European ancestry individuals, 3,049 whole genome sequenced individuals, 29,518 European ancestry individuals, 388 Carlantino (founder/genetic isolate) individuals, 790 Friuli Venezia Giulia (founder/genetic isolate) individuals, 1,001 Mylopotamos (founder/genetic isolate) individuals, 867 Pomak (founder/genetic isolate) individuals	206,045 European ancestry individuals
chr8	127473057	127473058	rs4644200	C	A	0.3423	0.9957	-0.1835	0.046348	7.49482e-05	chr8 _ 127392648 _ 127492648	100000	rs2735992	127442648	2.43125e-05	127484543	127484544	rs115566642	8	126472299	RP11-103H7.1	LINC00861 - RNU6-869P	ENSG00000245164	ENSG00000207138	rs115566642-T	regulatory_region_variant	0.0487	6e-06	0.0894	BMI-adjusted waist-hip ratio	2019-07-17	28552196	2017-06-01	Whole-Genome Sequencing Coupled to Imputation Discovers Genetic Signals for Anthropometric Traits.	Waist-to-hip ratio adjusted for BMI	1,247 whole genome sequenced European ancestry individuals, 3,049 whole genome sequenced individuals, 29,518 European ancestry individuals, 388 Carlantino (founder/genetic isolate) individuals, 790 Friuli Venezia Giulia (founder/genetic isolate) individuals, 1,001 Mylopotamos (founder/genetic isolate) individuals, 867 Pomak (founder/genetic isolate) individuals	206,045 European ancestry individuals
chr8	127475665	127475666	rs4339603	G	T	0.3431	0.9904	-0.1828	0.046416	8.17403e-05	chr8 _ 127392648 _ 127492648	100000	rs2735992	127442648	2.43125e-05	127484543	127484544	rs115566642	8	126472299	RP11-103H7.1	LINC00861 - RNU6-869P	ENSG00000245164	ENSG00000207138	rs115566642-T	regulatory_region_variant	0.0487	6e-06	0.0894	BMI-adjusted waist-hip ratio	2019-07-17	28552196	2017-06-01	Whole-Genome Sequencing Coupled to Imputation Discovers Genetic Signals for Anthropometric Traits.	Waist-to-hip ratio adjusted for BMI	1,247 whole genome sequenced European ancestry individuals, 3,049 whole genome sequenced individuals, 29,518 European ancestry individuals, 388 Carlantino (founder/genetic isolate) individuals, 790 Friuli Venezia Giulia (founder/genetic isolate) individuals, 1,001 Mylopotamos (founder/genetic isolate) individuals, 867 Pomak (founder/genetic isolate) individuals	206,045 European ancestry individuals
chr8	127476389	127476390	rs10096883	T	C	0.3432	0.9894	-0.1829	0.046436	8.17965e-05	chr8 _ 127392648 _ 127492648	100000	rs2735992	127442648	2.43125e-05	127484543	127484544	rs115566642	8	126472299	RP11-103H7.1	LINC00861 - RNU6-869P	ENSG00000245164	ENSG00000207138	rs115566642-T	regulatory_region_variant	0.0487	6e-06	0.0894	BMI-adjusted waist-hip ratio	2019-07-17	28552196	2017-06-01	Whole-Genome Sequencing Coupled to Imputation Discovers Genetic Signals for Anthropometric Traits.	Waist-to-hip ratio adjusted for BMI	1,247 whole genome sequenced European ancestry individuals, 3,049 whole genome sequenced individuals, 29,518 European ancestry individuals, 388 Carlantino (founder/genetic isolate) individuals, 790 Friuli Venezia Giulia (founder/genetic isolate) individuals, 1,001 Mylopotamos (founder/genetic isolate) individuals, 867 Pomak (founder/genetic isolate) individuals	206,045 European ancestry individuals
chr8	127478656	127478657	rs7821790	T	G	0.3433	0.9848	-0.1829	0.046542	8.47886e-05	chr8 _ 127392648 _ 127492648	100000	rs2735992	127442648	2.43125e-05	127484543	127484544	rs115566642	8	126472299	RP11-103H7.1	LINC00861 - RNU6-869P	ENSG00000245164	ENSG00000207138	rs115566642-T	regulatory_region_variant	0.0487	6e-06	0.0894	BMI-adjusted waist-hip ratio	2019-07-17	28552196	2017-06-01	Whole-Genome Sequencing Coupled to Imputation Discovers Genetic Signals for Anthropometric Traits.	Waist-to-hip ratio adjusted for BMI	1,247 whole genome sequenced European ancestry individuals, 3,049 whole genome sequenced individuals, 29,518 European ancestry individuals, 388 Carlantino (founder/genetic isolate) individuals, 790 Friuli Venezia Giulia (founder/genetic isolate) individuals, 1,001 Mylopotamos (founder/genetic isolate) individuals, 867 Pomak (founder/genetic isolate) individuals	206,045 European ancestry individuals
chr8	127480629	127480630	rs3934741	C	T	0.3349	0.9383	-0.1862	0.047826	9.86445e-05	chr8 _ 127392648 _ 127492648	100000	rs2735992	127442648	2.43125e-05	127484543	127484544	rs115566642	8	126472299	RP11-103H7.1	LINC00861 - RNU6-869P	ENSG00000245164	ENSG00000207138	rs115566642-T	regulatory_region_variant	0.0487	6e-06	0.0894	BMI-adjusted waist-hip ratio	2019-07-17	28552196	2017-06-01	Whole-Genome Sequencing Coupled to Imputation Discovers Genetic Signals for Anthropometric Traits.	Waist-to-hip ratio adjusted for BMI	1,247 whole genome sequenced European ancestry individuals, 3,049 whole genome sequenced individuals, 29,518 European ancestry individuals, 388 Carlantino (founder/genetic isolate) individuals, 790 Friuli Venezia Giulia (founder/genetic isolate) individuals, 1,001 Mylopotamos (founder/genetic isolate) individuals, 867 Pomak (founder/genetic isolate) individuals	206,045 European ancestry individuals
chr9	5433180	5433181	rs147176839	T	C	0.0126	0.8163	0.9061	0.221905	4.44302e-05	chr9 _ 5383180 _ 5483180	100000	rs147176839	5433180	4.44302e-05	5410722	5410723	rs1535454	9	5410723	C9orf46	PLGRKT			rs1535454-A	intron_variant	0.045	3e-06	0.03	triglyceride measurement	2013-04-09	23251661	2012-12-04	Novel genetic loci identified for the pathophysiology of childhood obesity in the Hispanic population.	Obesity-related traits	815 Hispanic children from 263 families	NA
chr9	17961363	17961364	rs13293273	T	C	0.1356	0.9892	-0.2472	0.061541	5.89516e-05	chr9 _ 17911363 _ 18011363	100000	rs13293273	17961363	5.89516e-05	17979577	17979578	rs1755271	9	17979580	SH3GL2	ADAMTSL1			rs1755271-A	intron_variant	0.298	2e-06	0.04	physical activity	2013-04-09	23251661	2012-12-04	Novel genetic loci identified for the pathophysiology of childhood obesity in the Hispanic population.	Obesity-related traits	815 Hispanic children from 263 families	NA
chr9	35901873	35901874	rs139442722	A	G	0.0106	0.9671	-0.8792	0.217932	5.47465e-05	chr9 _ 35855896 _ 35955896	100000	rs73444901	35905896	3.33503e-05	35927976	35927977	rs7033996	9	35927980	LOC158376, OR2S2	SPAAR			rs7033996-C	intron_variant	0.11	2e-06	0.012	urate measurement, body mass index	2016-01-22	25811787	2015-03-26	Modulation of genetic associations with serum urate levels by body-mass-index in humans.	Urate levels (BMI interaction)	28,610 European ancestry individuals	13,959 European ancestry individuals
chr9	35904973	35904974	rs76715608	C	G	0.0106	0.967	-0.9043	0.218757	3.56716e-05	chr9 _ 35855896 _ 35955896	100000	rs73444901	35905896	3.33503e-05	35927976	35927977	rs7033996	9	35927980	LOC158376, OR2S2	SPAAR			rs7033996-C	intron_variant	0.11	2e-06	0.012	urate measurement, body mass index	2016-01-22	25811787	2015-03-26	Modulation of genetic associations with serum urate levels by body-mass-index in humans.	Urate levels (BMI interaction)	28,610 European ancestry individuals	13,959 European ancestry individuals
chr9	35905896	35905897	rs73444901	A	G	0.0105	0.9542	-0.9179	0.221226	3.33503e-05	chr9 _ 35855896 _ 35955896	100000	rs73444901	35905896	3.33503e-05	35927976	35927977	rs7033996	9	35927980	LOC158376, OR2S2	SPAAR			rs7033996-C	intron_variant	0.11	2e-06	0.012	urate measurement, body mass index	2016-01-22	25811787	2015-03-26	Modulation of genetic associations with serum urate levels by body-mass-index in humans.	Urate levels (BMI interaction)	28,610 European ancestry individuals	13,959 European ancestry individuals
chr9	79266357	79266358	rs56123322	T	G	0.1014	0.9282	0.3029	0.074449	4.74002e-05	chr9 _ 79216357 _ 79316357	100000	rs56123322	79266357	4.74002e-05	79305708	79305709	rs678943	9	76690793	PRUNE2	PRUNE2			rs678943-T	intron_variant	0.7172	8e-06	0.0404	BMI-adjusted waist-hip ratio	2019-07-17	28552196	2017-06-01	Whole-Genome Sequencing Coupled to Imputation Discovers Genetic Signals for Anthropometric Traits.	Waist-to-hip ratio adjusted for BMI	1,247 whole genome sequenced European ancestry individuals, 3,049 whole genome sequenced individuals, 29,518 European ancestry individuals, 388 Carlantino (founder/genetic isolate) individuals, 790 Friuli Venezia Giulia (founder/genetic isolate) individuals, 1,001 Mylopotamos (founder/genetic isolate) individuals, 867 Pomak (founder/genetic isolate) individuals	206,045 European ancestry individuals
chr9	105436017	105436018	rs117527052	A	T	0.0491	0.9292	0.425	0.105836	5.93094e-05	chr9 _ 105386017 _ 105486017	100000	rs117527052	105436017	5.93094e-05	105442116	105442117	rs2210533	9	102679835	CYLC2	LINC00587 - CYLC2	ENSG00000204250	ENSG00000155833	rs2210533-A	intergenic_variant	0.11	7e-06	0.03	body weight	2013-04-09	23251661	2012-12-04	Novel genetic loci identified for the pathophysiology of childhood obesity in the Hispanic population.	Obesity-related traits	815 Hispanic children from 263 families	NA
chr9	105436183	105436184	rs117754360	T	C	0.0541	0.9176	0.4076	0.101588	6.01019e-05	chr9 _ 105386017 _ 105486017	100000	rs117527052	105436017	5.93094e-05	105442116	105442117	rs2210533	9	102679835	CYLC2	LINC00587 - CYLC2	ENSG00000204250	ENSG00000155833	rs2210533-A	intergenic_variant	0.11	7e-06	0.03	body weight	2013-04-09	23251661	2012-12-04	Novel genetic loci identified for the pathophysiology of childhood obesity in the Hispanic population.	Obesity-related traits	815 Hispanic children from 263 families	NA
chr10	12390560	12390561	rs11257730	C	G	0.0753	0.9007	0.3621	0.087157	3.25773e-05	chr10 _ 12340560 _ 12440560	100000	rs11257730	12390560	3.25773e-05	12435378	12435379	rs4750211	10	12393380	CAMK1D	CAMK1D			rs4750211-A	intron_variant	0.3	6e-07	0.05	respiratory quotient	2013-04-09	23251661	2012-12-04	Novel genetic loci identified for the pathophysiology of childhood obesity in the Hispanic population.	Obesity-related traits	815 Hispanic children from 263 families	NA
chr10	12390560	12390561	rs11257730	C	G	0.0753	0.9007	0.3621	0.087157	3.25773e-05	chr10 _ 12340560 _ 12440560	100000	rs11257730	12390560	3.25773e-05	12438782	12438783	rs10906142	10	12396784	CAMK1D	CAMK1D			rs10906142-A	intron_variant	0.236	1e-06	0.04	body composition measurement	2013-04-09	23251661	2012-12-04	Novel genetic loci identified for the pathophysiology of childhood obesity in the Hispanic population.	Obesity-related traits	815 Hispanic children from 263 families	NA
chr10	12390560	12390561	rs11257730	C	G	0.0753	0.9007	0.3621	0.087157	3.25773e-05	chr10 _ 12340560 _ 12440560	100000	rs11257730	12390560	3.25773e-05	12438782	12438783	rs10906142	10	12396784	CAMK1D	CAMK1D			rs10906142-A	intron_variant	0.236	4e-06	0.03	body composition measurement	2013-04-09	23251661	2012-12-04	Novel genetic loci identified for the pathophysiology of childhood obesity in the Hispanic population.	Obesity-related traits	815 Hispanic children from 263 families	NA
chr10	12390560	12390561	rs11257730	C	G	0.0753	0.9007	0.3621	0.087157	3.25773e-05	chr10 _ 12340560 _ 12440560	100000	rs11257730	12390560	3.25773e-05	12438782	12438783	rs10906142	10	12396784	CAMK1D	CAMK1D			rs10906142-A	intron_variant	0.236	1e-06	0.04	body composition measurement	2013-04-09	23251661	2012-12-04	Novel genetic loci identified for the pathophysiology of childhood obesity in the Hispanic population.	Obesity-related traits	815 Hispanic children from 263 families	NA
chr10	12390562	12390563	rs11257731	T	G	0.0774	0.8833	0.3565	0.087171	4.32795e-05	chr10 _ 12340560 _ 12440560	100000	rs11257730	12390560	3.25773e-05	12435378	12435379	rs4750211	10	12393380	CAMK1D	CAMK1D			rs4750211-A	intron_variant	0.3	6e-07	0.05	respiratory quotient	2013-04-09	23251661	2012-12-04	Novel genetic loci identified for the pathophysiology of childhood obesity in the Hispanic population.	Obesity-related traits	815 Hispanic children from 263 families	NA
chr10	12390562	12390563	rs11257731	T	G	0.0774	0.8833	0.3565	0.087171	4.32795e-05	chr10 _ 12340560 _ 12440560	100000	rs11257730	12390560	3.25773e-05	12438782	12438783	rs10906142	10	12396784	CAMK1D	CAMK1D			rs10906142-A	intron_variant	0.236	1e-06	0.04	body composition measurement	2013-04-09	23251661	2012-12-04	Novel genetic loci identified for the pathophysiology of childhood obesity in the Hispanic population.	Obesity-related traits	815 Hispanic children from 263 families	NA
chr10	12390562	12390563	rs11257731	T	G	0.0774	0.8833	0.3565	0.087171	4.32795e-05	chr10 _ 12340560 _ 12440560	100000	rs11257730	12390560	3.25773e-05	12438782	12438783	rs10906142	10	12396784	CAMK1D	CAMK1D			rs10906142-A	intron_variant	0.236	4e-06	0.03	body composition measurement	2013-04-09	23251661	2012-12-04	Novel genetic loci identified for the pathophysiology of childhood obesity in the Hispanic population.	Obesity-related traits	815 Hispanic children from 263 families	NA
chr10	12390562	12390563	rs11257731	T	G	0.0774	0.8833	0.3565	0.087171	4.32795e-05	chr10 _ 12340560 _ 12440560	100000	rs11257730	12390560	3.25773e-05	12438782	12438783	rs10906142	10	12396784	CAMK1D	CAMK1D			rs10906142-A	intron_variant	0.236	1e-06	0.04	body composition measurement	2013-04-09	23251661	2012-12-04	Novel genetic loci identified for the pathophysiology of childhood obesity in the Hispanic population.	Obesity-related traits	815 Hispanic children from 263 families	NA
chr10	12390766	12390767	rs11257733	T	C	0.0722	0.8892	0.3511	0.08879	7.66274e-05	chr10 _ 12340560 _ 12440560	100000	rs11257730	12390560	3.25773e-05	12435378	12435379	rs4750211	10	12393380	CAMK1D	CAMK1D			rs4750211-A	intron_variant	0.3	6e-07	0.05	respiratory quotient	2013-04-09	23251661	2012-12-04	Novel genetic loci identified for the pathophysiology of childhood obesity in the Hispanic population.	Obesity-related traits	815 Hispanic children from 263 families	NA
chr10	12390766	12390767	rs11257733	T	C	0.0722	0.8892	0.3511	0.08879	7.66274e-05	chr10 _ 12340560 _ 12440560	100000	rs11257730	12390560	3.25773e-05	12438782	12438783	rs10906142	10	12396784	CAMK1D	CAMK1D			rs10906142-A	intron_variant	0.236	1e-06	0.04	body composition measurement	2013-04-09	23251661	2012-12-04	Novel genetic loci identified for the pathophysiology of childhood obesity in the Hispanic population.	Obesity-related traits	815 Hispanic children from 263 families	NA
chr10	12390766	12390767	rs11257733	T	C	0.0722	0.8892	0.3511	0.08879	7.66274e-05	chr10 _ 12340560 _ 12440560	100000	rs11257730	12390560	3.25773e-05	12438782	12438783	rs10906142	10	12396784	CAMK1D	CAMK1D			rs10906142-A	intron_variant	0.236	4e-06	0.03	body composition measurement	2013-04-09	23251661	2012-12-04	Novel genetic loci identified for the pathophysiology of childhood obesity in the Hispanic population.	Obesity-related traits	815 Hispanic children from 263 families	NA
chr10	12390766	12390767	rs11257733	T	C	0.0722	0.8892	0.3511	0.08879	7.66274e-05	chr10 _ 12340560 _ 12440560	100000	rs11257730	12390560	3.25773e-05	12438782	12438783	rs10906142	10	12396784	CAMK1D	CAMK1D			rs10906142-A	intron_variant	0.236	1e-06	0.04	body composition measurement	2013-04-09	23251661	2012-12-04	Novel genetic loci identified for the pathophysiology of childhood obesity in the Hispanic population.	Obesity-related traits	815 Hispanic children from 263 families	NA
chr10	12402393	12402394	rs7909493	T	A	0.0679	1	0.3586	0.086729	3.55652e-05	chr10 _ 12340560 _ 12440560	100000	rs11257730	12390560	3.25773e-05	12435378	12435379	rs4750211	10	12393380	CAMK1D	CAMK1D			rs4750211-A	intron_variant	0.3	6e-07	0.05	respiratory quotient	2013-04-09	23251661	2012-12-04	Novel genetic loci identified for the pathophysiology of childhood obesity in the Hispanic population.	Obesity-related traits	815 Hispanic children from 263 families	NA
chr10	12402393	12402394	rs7909493	T	A	0.0679	1	0.3586	0.086729	3.55652e-05	chr10 _ 12340560 _ 12440560	100000	rs11257730	12390560	3.25773e-05	12438782	12438783	rs10906142	10	12396784	CAMK1D	CAMK1D			rs10906142-A	intron_variant	0.236	1e-06	0.04	body composition measurement	2013-04-09	23251661	2012-12-04	Novel genetic loci identified for the pathophysiology of childhood obesity in the Hispanic population.	Obesity-related traits	815 Hispanic children from 263 families	NA
chr10	12402393	12402394	rs7909493	T	A	0.0679	1	0.3586	0.086729	3.55652e-05	chr10 _ 12340560 _ 12440560	100000	rs11257730	12390560	3.25773e-05	12438782	12438783	rs10906142	10	12396784	CAMK1D	CAMK1D			rs10906142-A	intron_variant	0.236	4e-06	0.03	body composition measurement	2013-04-09	23251661	2012-12-04	Novel genetic loci identified for the pathophysiology of childhood obesity in the Hispanic population.	Obesity-related traits	815 Hispanic children from 263 families	NA
chr10	12402393	12402394	rs7909493	T	A	0.0679	1	0.3586	0.086729	3.55652e-05	chr10 _ 12340560 _ 12440560	100000	rs11257730	12390560	3.25773e-05	12438782	12438783	rs10906142	10	12396784	CAMK1D	CAMK1D			rs10906142-A	intron_variant	0.236	1e-06	0.04	body composition measurement	2013-04-09	23251661	2012-12-04	Novel genetic loci identified for the pathophysiology of childhood obesity in the Hispanic population.	Obesity-related traits	815 Hispanic children from 263 families	NA
chr10	12402465	12402466	rs7909593	C	A	0.0673	0.9966	0.3514	0.087096	5.48152e-05	chr10 _ 12340560 _ 12440560	100000	rs11257730	12390560	3.25773e-05	12435378	12435379	rs4750211	10	12393380	CAMK1D	CAMK1D			rs4750211-A	intron_variant	0.3	6e-07	0.05	respiratory quotient	2013-04-09	23251661	2012-12-04	Novel genetic loci identified for the pathophysiology of childhood obesity in the Hispanic population.	Obesity-related traits	815 Hispanic children from 263 families	NA
chr10	12402465	12402466	rs7909593	C	A	0.0673	0.9966	0.3514	0.087096	5.48152e-05	chr10 _ 12340560 _ 12440560	100000	rs11257730	12390560	3.25773e-05	12438782	12438783	rs10906142	10	12396784	CAMK1D	CAMK1D			rs10906142-A	intron_variant	0.236	1e-06	0.04	body composition measurement	2013-04-09	23251661	2012-12-04	Novel genetic loci identified for the pathophysiology of childhood obesity in the Hispanic population.	Obesity-related traits	815 Hispanic children from 263 families	NA
chr10	12402465	12402466	rs7909593	C	A	0.0673	0.9966	0.3514	0.087096	5.48152e-05	chr10 _ 12340560 _ 12440560	100000	rs11257730	12390560	3.25773e-05	12438782	12438783	rs10906142	10	12396784	CAMK1D	CAMK1D			rs10906142-A	intron_variant	0.236	4e-06	0.03	body composition measurement	2013-04-09	23251661	2012-12-04	Novel genetic loci identified for the pathophysiology of childhood obesity in the Hispanic population.	Obesity-related traits	815 Hispanic children from 263 families	NA
chr10	12402465	12402466	rs7909593	C	A	0.0673	0.9966	0.3514	0.087096	5.48152e-05	chr10 _ 12340560 _ 12440560	100000	rs11257730	12390560	3.25773e-05	12438782	12438783	rs10906142	10	12396784	CAMK1D	CAMK1D			rs10906142-A	intron_variant	0.236	1e-06	0.04	body composition measurement	2013-04-09	23251661	2012-12-04	Novel genetic loci identified for the pathophysiology of childhood obesity in the Hispanic population.	Obesity-related traits	815 Hispanic children from 263 families	NA
chr10	12402912	12402913	rs11257736	G	A	0.0646	0.98	0.3734	0.08993	3.29049e-05	chr10 _ 12340560 _ 12440560	100000	rs11257730	12390560	3.25773e-05	12435378	12435379	rs4750211	10	12393380	CAMK1D	CAMK1D			rs4750211-A	intron_variant	0.3	6e-07	0.05	respiratory quotient	2013-04-09	23251661	2012-12-04	Novel genetic loci identified for the pathophysiology of childhood obesity in the Hispanic population.	Obesity-related traits	815 Hispanic children from 263 families	NA
chr10	12402912	12402913	rs11257736	G	A	0.0646	0.98	0.3734	0.08993	3.29049e-05	chr10 _ 12340560 _ 12440560	100000	rs11257730	12390560	3.25773e-05	12438782	12438783	rs10906142	10	12396784	CAMK1D	CAMK1D			rs10906142-A	intron_variant	0.236	1e-06	0.04	body composition measurement	2013-04-09	23251661	2012-12-04	Novel genetic loci identified for the pathophysiology of childhood obesity in the Hispanic population.	Obesity-related traits	815 Hispanic children from 263 families	NA
chr10	12402912	12402913	rs11257736	G	A	0.0646	0.98	0.3734	0.08993	3.29049e-05	chr10 _ 12340560 _ 12440560	100000	rs11257730	12390560	3.25773e-05	12438782	12438783	rs10906142	10	12396784	CAMK1D	CAMK1D			rs10906142-A	intron_variant	0.236	4e-06	0.03	body composition measurement	2013-04-09	23251661	2012-12-04	Novel genetic loci identified for the pathophysiology of childhood obesity in the Hispanic population.	Obesity-related traits	815 Hispanic children from 263 families	NA
chr10	12402912	12402913	rs11257736	G	A	0.0646	0.98	0.3734	0.08993	3.29049e-05	chr10 _ 12340560 _ 12440560	100000	rs11257730	12390560	3.25773e-05	12438782	12438783	rs10906142	10	12396784	CAMK1D	CAMK1D			rs10906142-A	intron_variant	0.236	1e-06	0.04	body composition measurement	2013-04-09	23251661	2012-12-04	Novel genetic loci identified for the pathophysiology of childhood obesity in the Hispanic population.	Obesity-related traits	815 Hispanic children from 263 families	NA
chr10	31952223	31952224	rs113185014	A	C	0.0222	0.9557	-0.6206	0.150157	3.58452e-05	chr10 _ 31902223 _ 32002223	100000	rs113185014	31952223	3.58452e-05	31990622	31990623	rs7081678	10	31701695	ZEB1	MACORIS			rs7081678-A	intron_variant	0.09	6e-06	0.03	waist-hip ratio	2010-11-17	20935629	2010-10-10	Meta-analysis identifies 13 new loci associated with waist-hip ratio and reveals sexual dimorphism in the genetic basis of fat distribution.	Waist-hip ratio	Up to 77,167 European ancestry individuals	Up to 113,636 European ancestry individuals
chr10	43268992	43268993	rs113699565	T	C	0.0146	0.956	-0.7954	0.184392	1.60405e-05	chr10 _ 43218992 _ 43318992	100000	rs113699565	43268992	1.60405e-05	43267660	43267661	rs117754941	10	42772213	BMS1	DUXAP3 - BMS1	ENSG00000270552	ENSG00000165733	rs117754941-T	intergenic_variant	0.0145	7e-06	0.1911	hip circumference	2019-07-17	28552196	2017-06-01	Whole-Genome Sequencing Coupled to Imputation Discovers Genetic Signals for Anthropometric Traits.	Hip circumference	1,254 whole genome sequenced European ancestry individuals, 3,074 whole genome sequenced individuals, 29,716 European ancestry individuals, 400 Carlantino (founder/genetic isolate) individuals, 701 Friuli Venezia Giulia (founder/genetic isolate) individuals, 1,050 Mylopotamos (founder/genetic isolate) individuals, 883 Pomak (founder/genetic isolate) individuals	205,909 European ancestry individuals
chr10	44418636	44418637	rs112634534	G	A	0.0183	0.9629	-0.7685	0.159457	1.44132e-06	chr10 _ 44368636 _ 44468636	100000	rs112634534	44418636	1.44132e-06	44458713	44458714	rs898549	10	43963266	C10orf136	LINC00841			rs898549-A	intron_variant	0.278	6e-06	0.06	birth weight	2013-04-09	23251661	2012-12-04	Novel genetic loci identified for the pathophysiology of childhood obesity in the Hispanic population.	Obesity-related traits	815 Hispanic children from 263 families	NA
chr11	82874600	82874601	rs79883087	G	A	0.0217	0.9376	0.6189	0.153102	5.28708e-05	chr11 _ 82824600 _ 82924600	100000	rs79883087	82874600	5.28708e-05	82876269	82876270	rs1943345	11	83165228	PCF11	PCF11			rs1943345-C	intron_variant	0.239	7e-06	0.03	physical activity	2013-04-09	23251661	2012-12-04	Novel genetic loci identified for the pathophysiology of childhood obesity in the Hispanic population.	Obesity-related traits	815 Hispanic children from 263 families	NA
chr11	82876725	82876726	rs57047054	A	C	0.0213	0.9492	0.6093	0.153266	7.02208e-05	chr11 _ 82824600 _ 82924600	100000	rs79883087	82874600	5.28708e-05	82876269	82876270	rs1943345	11	83165228	PCF11	PCF11			rs1943345-C	intron_variant	0.239	7e-06	0.03	physical activity	2013-04-09	23251661	2012-12-04	Novel genetic loci identified for the pathophysiology of childhood obesity in the Hispanic population.	Obesity-related traits	815 Hispanic children from 263 families	NA
chr11	82883015	82883016	rs58063886	G	C	0.0213	0.9513	0.6091	0.15323	7.03294e-05	chr11 _ 82824600 _ 82924600	100000	rs79883087	82874600	5.28708e-05	82876269	82876270	rs1943345	11	83165228	PCF11	PCF11			rs1943345-C	intron_variant	0.239	7e-06	0.03	physical activity	2013-04-09	23251661	2012-12-04	Novel genetic loci identified for the pathophysiology of childhood obesity in the Hispanic population.	Obesity-related traits	815 Hispanic children from 263 families	NA
chr11	82883210	82883211	rs57131583	C	T	0.0276	0.9429	0.5445	0.13541	5.78744e-05	chr11 _ 82824600 _ 82924600	100000	rs79883087	82874600	5.28708e-05	82876269	82876270	rs1943345	11	83165228	PCF11	PCF11			rs1943345-C	intron_variant	0.239	7e-06	0.03	physical activity	2013-04-09	23251661	2012-12-04	Novel genetic loci identified for the pathophysiology of childhood obesity in the Hispanic population.	Obesity-related traits	815 Hispanic children from 263 families	NA
chr11	82891413	82891414	rs7123357	T	C	0.0213	0.9508	0.6091	0.15325	7.04924e-05	chr11 _ 82824600 _ 82924600	100000	rs79883087	82874600	5.28708e-05	82876269	82876270	rs1943345	11	83165228	PCF11	PCF11			rs1943345-C	intron_variant	0.239	7e-06	0.03	physical activity	2013-04-09	23251661	2012-12-04	Novel genetic loci identified for the pathophysiology of childhood obesity in the Hispanic population.	Obesity-related traits	815 Hispanic children from 263 families	NA
chr11	82893176	82893177	rs58011200	T	C	0.0213	0.9505	0.609	0.153263	7.07338e-05	chr11 _ 82824600 _ 82924600	100000	rs79883087	82874600	5.28708e-05	82876269	82876270	rs1943345	11	83165228	PCF11	PCF11			rs1943345-C	intron_variant	0.239	7e-06	0.03	physical activity	2013-04-09	23251661	2012-12-04	Novel genetic loci identified for the pathophysiology of childhood obesity in the Hispanic population.	Obesity-related traits	815 Hispanic children from 263 families	NA
chr11	82897566	82897567	rs7940710	T	C	0.0276	0.9422	0.5442	0.135453	5.87938e-05	chr11 _ 82824600 _ 82924600	100000	rs79883087	82874600	5.28708e-05	82876269	82876270	rs1943345	11	83165228	PCF11	PCF11			rs1943345-C	intron_variant	0.239	7e-06	0.03	physical activity	2013-04-09	23251661	2012-12-04	Novel genetic loci identified for the pathophysiology of childhood obesity in the Hispanic population.	Obesity-related traits	815 Hispanic children from 263 families	NA
chr11	130599028	130599029	rs75642871	G	A	0.0135	0.915	0.8125	0.199426	4.62023e-05	chr11 _ 130549028 _ 130649028	100000	rs75642871	130599028	4.62023e-05	130629121	130629122	rs10894239	11	130759227	C11orf44, TRUB2, COQ4	LINC02873 - PPP1R10P1	ENSG00000175728	ENSG00000255352	rs10894239-A	intergenic_variant	0.466	6e-06	0.03	waist circumference	2013-04-09	23251661	2012-12-04	Novel genetic loci identified for the pathophysiology of childhood obesity in the Hispanic population.	Obesity-related traits	815 Hispanic children from 263 families	NA
chr12	63902267	63902268	rs117268531	A	G	0.0116	0.8953	-0.7747	0.198114	9.20889e-05	chr12 _ 63852267 _ 63952267	100000	rs117268531	63902267	9.20889e-05	63930494	63930495	rs536587296	12	63536715	DPY19L2	LINC03056 - DPY19L2	ENSG00000258117	ENSG00000177990	rs536587296-T	intergenic_variant	0.9984	4e-06	0.4805	body weight	2019-07-17	28552196	2017-06-01	Whole-Genome Sequencing Coupled to Imputation Discovers Genetic Signals for Anthropometric Traits.	Weight	1,249 whole genome sequenced European ancestry individuals, 3,559 whole genome sequenced individuals, 46,819 European ancestry individuals, 472 Carlantino (founder/genetic isolate) individuals, 1,172 Friuli Venezia Giulia (founder/genetic isolate) individuals, 1,051 Mylopotamos (founder/genetic isolate) individuals, 942 Pomak (founder/genetic isolate) individuals, 1,779 Val Borbera (founder/genet…	179,022 European ancestry individuals
chr12	99157804	99157805	rs34860642	T	C	0.1322	0.9561	-0.2572	0.065879	9.44757e-05	chr12 _ 99143495 _ 99243495	100000	rs35070158	99193495	8.18943e-06	99243020	99243021	rs12227147	12	98849243	ANKS1B	ANKS1B			rs12227147-?	intron_variant	NR	1e-06	0.31	waist-hip ratio, body mass index	2018-10-17	29868124	2018-05-16	Genetics of Obesity Traits: A Bivariate Genome-Wide Association Analysis.	Body mass index and waist-hip ratio (pleiotropy)	139 Han Chinese ancestry dizygotic twin pairs	NA
chr12	99158370	99158371	rs11109593	T	C	0.1313	0.9577	-0.2601	0.066004	8.14977e-05	chr12 _ 99143495 _ 99243495	100000	rs35070158	99193495	8.18943e-06	99243020	99243021	rs12227147	12	98849243	ANKS1B	ANKS1B			rs12227147-?	intron_variant	NR	1e-06	0.31	waist-hip ratio, body mass index	2018-10-17	29868124	2018-05-16	Genetics of Obesity Traits: A Bivariate Genome-Wide Association Analysis.	Body mass index and waist-hip ratio (pleiotropy)	139 Han Chinese ancestry dizygotic twin pairs	NA
chr12	99169168	99169169	rs35018642	G	C	0.1241	0.9914	-0.2748	0.065842	3.00639e-05	chr12 _ 99143495 _ 99243495	100000	rs35070158	99193495	8.18943e-06	99243020	99243021	rs12227147	12	98849243	ANKS1B	ANKS1B			rs12227147-?	intron_variant	NR	1e-06	0.31	waist-hip ratio, body mass index	2018-10-17	29868124	2018-05-16	Genetics of Obesity Traits: A Bivariate Genome-Wide Association Analysis.	Body mass index and waist-hip ratio (pleiotropy)	139 Han Chinese ancestry dizygotic twin pairs	NA
chr12	99169648	99169649	rs35263167	G	C	0.1239	0.9937	-0.2772	0.065781	2.50659e-05	chr12 _ 99143495 _ 99243495	100000	rs35070158	99193495	8.18943e-06	99243020	99243021	rs12227147	12	98849243	ANKS1B	ANKS1B			rs12227147-?	intron_variant	NR	1e-06	0.31	waist-hip ratio, body mass index	2018-10-17	29868124	2018-05-16	Genetics of Obesity Traits: A Bivariate Genome-Wide Association Analysis.	Body mass index and waist-hip ratio (pleiotropy)	139 Han Chinese ancestry dizygotic twin pairs	NA
chr12	99169675	99169676	rs12815614	C	T	0.1268	1	-0.2846	0.064676	1.08187e-05	chr12 _ 99143495 _ 99243495	100000	rs35070158	99193495	8.18943e-06	99243020	99243021	rs12227147	12	98849243	ANKS1B	ANKS1B			rs12227147-?	intron_variant	NR	1e-06	0.31	waist-hip ratio, body mass index	2018-10-17	29868124	2018-05-16	Genetics of Obesity Traits: A Bivariate Genome-Wide Association Analysis.	Body mass index and waist-hip ratio (pleiotropy)	139 Han Chinese ancestry dizygotic twin pairs	NA
chr12	99170505	99170506	rs35274249	T	G	0.1239	0.9929	-0.2774	0.065804	2.48312e-05	chr12 _ 99143495 _ 99243495	100000	rs35070158	99193495	8.18943e-06	99243020	99243021	rs12227147	12	98849243	ANKS1B	ANKS1B			rs12227147-?	intron_variant	NR	1e-06	0.31	waist-hip ratio, body mass index	2018-10-17	29868124	2018-05-16	Genetics of Obesity Traits: A Bivariate Genome-Wide Association Analysis.	Body mass index and waist-hip ratio (pleiotropy)	139 Han Chinese ancestry dizygotic twin pairs	NA
chr12	99171091	99171092	rs79232389	T	A	0.1233	0.9936	-0.2768	0.06591	2.68044e-05	chr12 _ 99143495 _ 99243495	100000	rs35070158	99193495	8.18943e-06	99243020	99243021	rs12227147	12	98849243	ANKS1B	ANKS1B			rs12227147-?	intron_variant	NR	1e-06	0.31	waist-hip ratio, body mass index	2018-10-17	29868124	2018-05-16	Genetics of Obesity Traits: A Bivariate Genome-Wide Association Analysis.	Body mass index and waist-hip ratio (pleiotropy)	139 Han Chinese ancestry dizygotic twin pairs	NA
chr12	99172818	99172819	rs35187145	C	T	0.1181	0.9854	-0.2883	0.067222	1.79455e-05	chr12 _ 99143495 _ 99243495	100000	rs35070158	99193495	8.18943e-06	99243020	99243021	rs12227147	12	98849243	ANKS1B	ANKS1B			rs12227147-?	intron_variant	NR	1e-06	0.31	waist-hip ratio, body mass index	2018-10-17	29868124	2018-05-16	Genetics of Obesity Traits: A Bivariate Genome-Wide Association Analysis.	Body mass index and waist-hip ratio (pleiotropy)	139 Han Chinese ancestry dizygotic twin pairs	NA
chr12	99182820	99182821	rs75620838	A	G	0.1143	0.9907	-0.2999	0.067926	1.00897e-05	chr12 _ 99143495 _ 99243495	100000	rs35070158	99193495	8.18943e-06	99243020	99243021	rs12227147	12	98849243	ANKS1B	ANKS1B			rs12227147-?	intron_variant	NR	1e-06	0.31	waist-hip ratio, body mass index	2018-10-17	29868124	2018-05-16	Genetics of Obesity Traits: A Bivariate Genome-Wide Association Analysis.	Body mass index and waist-hip ratio (pleiotropy)	139 Han Chinese ancestry dizygotic twin pairs	NA
chr12	99193495	99193496	rs35070158	A	G	0.1125	0.9934	-0.3035	0.068057	8.18943e-06	chr12 _ 99143495 _ 99243495	100000	rs35070158	99193495	8.18943e-06	99243020	99243021	rs12227147	12	98849243	ANKS1B	ANKS1B			rs12227147-?	intron_variant	NR	1e-06	0.31	waist-hip ratio, body mass index	2018-10-17	29868124	2018-05-16	Genetics of Obesity Traits: A Bivariate Genome-Wide Association Analysis.	Body mass index and waist-hip ratio (pleiotropy)	139 Han Chinese ancestry dizygotic twin pairs	NA
chr12	99205825	99205826	rs17227697	C	T	0.1225	0.9902	-0.2658	0.066054	5.73823e-05	chr12 _ 99143495 _ 99243495	100000	rs35070158	99193495	8.18943e-06	99243020	99243021	rs12227147	12	98849243	ANKS1B	ANKS1B			rs12227147-?	intron_variant	NR	1e-06	0.31	waist-hip ratio, body mass index	2018-10-17	29868124	2018-05-16	Genetics of Obesity Traits: A Bivariate Genome-Wide Association Analysis.	Body mass index and waist-hip ratio (pleiotropy)	139 Han Chinese ancestry dizygotic twin pairs	NA
chr12	99206109	99206110	rs34325415	C	T	0.1411	0.9825	-0.2777	0.062418	8.60998e-06	chr12 _ 99143495 _ 99243495	100000	rs35070158	99193495	8.18943e-06	99243020	99243021	rs12227147	12	98849243	ANKS1B	ANKS1B			rs12227147-?	intron_variant	NR	1e-06	0.31	waist-hip ratio, body mass index	2018-10-17	29868124	2018-05-16	Genetics of Obesity Traits: A Bivariate Genome-Wide Association Analysis.	Body mass index and waist-hip ratio (pleiotropy)	139 Han Chinese ancestry dizygotic twin pairs	NA
chr12	99206717	99206718	rs61933595	C	G	0.115	0.9897	-0.3015	0.06776	8.61753e-06	chr12 _ 99143495 _ 99243495	100000	rs35070158	99193495	8.18943e-06	99243020	99243021	rs12227147	12	98849243	ANKS1B	ANKS1B			rs12227147-?	intron_variant	NR	1e-06	0.31	waist-hip ratio, body mass index	2018-10-17	29868124	2018-05-16	Genetics of Obesity Traits: A Bivariate Genome-Wide Association Analysis.	Body mass index and waist-hip ratio (pleiotropy)	139 Han Chinese ancestry dizygotic twin pairs	NA
chr12	99212933	99212934	rs36121812	C	T	0.1254	0.9879	-0.2609	0.065355	6.53267e-05	chr12 _ 99143495 _ 99243495	100000	rs35070158	99193495	8.18943e-06	99243020	99243021	rs12227147	12	98849243	ANKS1B	ANKS1B			rs12227147-?	intron_variant	NR	1e-06	0.31	waist-hip ratio, body mass index	2018-10-17	29868124	2018-05-16	Genetics of Obesity Traits: A Bivariate Genome-Wide Association Analysis.	Body mass index and waist-hip ratio (pleiotropy)	139 Han Chinese ancestry dizygotic twin pairs	NA
chr12	99215630	99215631	rs35538594	T	C	0.1176	0.9831	-0.2961	0.066802	9.28146e-06	chr12 _ 99143495 _ 99243495	100000	rs35070158	99193495	8.18943e-06	99243020	99243021	rs12227147	12	98849243	ANKS1B	ANKS1B			rs12227147-?	intron_variant	NR	1e-06	0.31	waist-hip ratio, body mass index	2018-10-17	29868124	2018-05-16	Genetics of Obesity Traits: A Bivariate Genome-Wide Association Analysis.	Body mass index and waist-hip ratio (pleiotropy)	139 Han Chinese ancestry dizygotic twin pairs	NA
chr12	99241692	99241693	rs201368	G	C	0.1405	0.9744	0.2479	0.062756	7.83361e-05	chr12 _ 99143495 _ 99243495	100000	rs35070158	99193495	8.18943e-06	99243020	99243021	rs12227147	12	98849243	ANKS1B	ANKS1B			rs12227147-?	intron_variant	NR	1e-06	0.31	waist-hip ratio, body mass index	2018-10-17	29868124	2018-05-16	Genetics of Obesity Traits: A Bivariate Genome-Wide Association Analysis.	Body mass index and waist-hip ratio (pleiotropy)	139 Han Chinese ancestry dizygotic twin pairs	NA
chr13	82053099	82053100	rs4417446	G	A	0.3285	0.9259	-0.2035	0.048462	2.66793e-05	chr13 _ 82003415 _ 82103415	100000	rs5022234	82053415	2.65307e-05	82075591	82075592	rs9545740	13	81501457	intergenic	HIGD1AP2 - PTMAP5	ENSG00000237148	ENSG00000214182	rs9545740-A	intergenic_variant	0.408	7e-07	0.03	tumor necrosis factor-alpha measurement	2013-04-09	23251661	2012-12-04	Novel genetic loci identified for the pathophysiology of childhood obesity in the Hispanic population.	Obesity-related traits	815 Hispanic children from 263 families	NA
chr13	82053415	82053416	rs5022234	C	A	0.3285	0.9262	-0.2036	0.048455	2.65307e-05	chr13 _ 82003415 _ 82103415	100000	rs5022234	82053415	2.65307e-05	82075591	82075592	rs9545740	13	81501457	intergenic	HIGD1AP2 - PTMAP5	ENSG00000237148	ENSG00000214182	rs9545740-A	intergenic_variant	0.408	7e-07	0.03	tumor necrosis factor-alpha measurement	2013-04-09	23251661	2012-12-04	Novel genetic loci identified for the pathophysiology of childhood obesity in the Hispanic population.	Obesity-related traits	815 Hispanic children from 263 families	NA
chr13	82053906	82053907	rs9574907	T	C	0.324	0.9183	-0.2007	0.048798	3.91318e-05	chr13 _ 82003415 _ 82103415	100000	rs5022234	82053415	2.65307e-05	82075591	82075592	rs9545740	13	81501457	intergenic	HIGD1AP2 - PTMAP5	ENSG00000237148	ENSG00000214182	rs9545740-A	intergenic_variant	0.408	7e-07	0.03	tumor necrosis factor-alpha measurement	2013-04-09	23251661	2012-12-04	Novel genetic loci identified for the pathophysiology of childhood obesity in the Hispanic population.	Obesity-related traits	815 Hispanic children from 263 families	NA
chr13	82056860	82056861	rs9574911	G	C	0.3238	0.918	-0.2017	0.048808	3.58727e-05	chr13 _ 82003415 _ 82103415	100000	rs5022234	82053415	2.65307e-05	82075591	82075592	rs9545740	13	81501457	intergenic	HIGD1AP2 - PTMAP5	ENSG00000237148	ENSG00000214182	rs9545740-A	intergenic_variant	0.408	7e-07	0.03	tumor necrosis factor-alpha measurement	2013-04-09	23251661	2012-12-04	Novel genetic loci identified for the pathophysiology of childhood obesity in the Hispanic population.	Obesity-related traits	815 Hispanic children from 263 families	NA
chr13	82057217	82057218	rs9574912	A	G	0.3241	0.917	-0.2016	0.048804	3.61297e-05	chr13 _ 82003415 _ 82103415	100000	rs5022234	82053415	2.65307e-05	82075591	82075592	rs9545740	13	81501457	intergenic	HIGD1AP2 - PTMAP5	ENSG00000237148	ENSG00000214182	rs9545740-A	intergenic_variant	0.408	7e-07	0.03	tumor necrosis factor-alpha measurement	2013-04-09	23251661	2012-12-04	Novel genetic loci identified for the pathophysiology of childhood obesity in the Hispanic population.	Obesity-related traits	815 Hispanic children from 263 families	NA
chr13	82057491	82057492	rs9565675	C	T	0.324	0.9173	-0.202	0.048816	3.49183e-05	chr13 _ 82003415 _ 82103415	100000	rs5022234	82053415	2.65307e-05	82075591	82075592	rs9545740	13	81501457	intergenic	HIGD1AP2 - PTMAP5	ENSG00000237148	ENSG00000214182	rs9545740-A	intergenic_variant	0.408	7e-07	0.03	tumor necrosis factor-alpha measurement	2013-04-09	23251661	2012-12-04	Novel genetic loci identified for the pathophysiology of childhood obesity in the Hispanic population.	Obesity-related traits	815 Hispanic children from 263 families	NA
chr13	82057727	82057728	rs9574913	A	G	0.3453	0.9126	-0.1905	0.048512	8.60692e-05	chr13 _ 82003415 _ 82103415	100000	rs5022234	82053415	2.65307e-05	82075591	82075592	rs9545740	13	81501457	intergenic	HIGD1AP2 - PTMAP5	ENSG00000237148	ENSG00000214182	rs9545740-A	intergenic_variant	0.408	7e-07	0.03	tumor necrosis factor-alpha measurement	2013-04-09	23251661	2012-12-04	Novel genetic loci identified for the pathophysiology of childhood obesity in the Hispanic population.	Obesity-related traits	815 Hispanic children from 263 families	NA
chr13	82062136	82062137	rs4268638	A	T	0.3314	0.9207	0.1962	0.048493	5.22795e-05	chr13 _ 82003415 _ 82103415	100000	rs5022234	82053415	2.65307e-05	82075591	82075592	rs9545740	13	81501457	intergenic	HIGD1AP2 - PTMAP5	ENSG00000237148	ENSG00000214182	rs9545740-A	intergenic_variant	0.408	7e-07	0.03	tumor necrosis factor-alpha measurement	2013-04-09	23251661	2012-12-04	Novel genetic loci identified for the pathophysiology of childhood obesity in the Hispanic population.	Obesity-related traits	815 Hispanic children from 263 families	NA
chr13	82084290	82084291	rs1473793	C	T	0.341	0.9308	0.1901	0.047667	6.66177e-05	chr13 _ 82003415 _ 82103415	100000	rs5022234	82053415	2.65307e-05	82075591	82075592	rs9545740	13	81501457	intergenic	HIGD1AP2 - PTMAP5	ENSG00000237148	ENSG00000214182	rs9545740-A	intergenic_variant	0.408	7e-07	0.03	tumor necrosis factor-alpha measurement	2013-04-09	23251661	2012-12-04	Novel genetic loci identified for the pathophysiology of childhood obesity in the Hispanic population.	Obesity-related traits	815 Hispanic children from 263 families	NA
chr14	66010357	66010358	rs116182715	A	G	0.0117	0.9097	-0.7964	0.203106	8.8211e-05	chr14 _ 65960357 _ 66060357	100000	rs116182715	66010357	8.8211e-05	65972583	65972584	rs2898818	14	65505866		FUT8			rs2898818-?	intron_variant	NR	7e-08	NA	body mass index	2019-02-06	30595370	2018-12-27	Leveraging Polygenic Functional Enrichment to Improve GWAS Power.	Body mass index	approximately 458,000 European ancestry individuals	NA
chr14	66010358	66010359	rs78558393	A	C	0.0117	0.9097	-0.7964	0.203106	8.8211e-05	chr14 _ 65960357 _ 66060357	100000	rs116182715	66010357	8.8211e-05	65972583	65972584	rs2898818	14	65505866		FUT8			rs2898818-?	intron_variant	NR	7e-08	NA	body mass index	2019-02-06	30595370	2018-12-27	Leveraging Polygenic Functional Enrichment to Improve GWAS Power.	Body mass index	approximately 458,000 European ancestry individuals	NA
chr14	69020489	69020490	rs114221359	G	C	0.0258	0.9547	-0.5534	0.13642	4.98462e-05	chr14 _ 68970489 _ 69070489	100000	rs114221359	69020489	4.98462e-05	68986156	68986157	rs11624164	14	68519440	RAD51L1	RAD51B			rs11624164-A	intron_variant	0.177	5e-06	0.03	high density lipoprotein cholesterol measurement	2013-04-09	23251661	2012-12-04	Novel genetic loci identified for the pathophysiology of childhood obesity in the Hispanic population.	Obesity-related traits	815 Hispanic children from 263 families	NA
chr15	59841174	59841175	rs7176640	T	C	0.2938	1	0.1984	0.050013	7.26968e-05	chr15 _ 59791174 _ 59891174	100000	rs7176640	59841174	7.26968e-05	59824986	59824987	rs17302400	15	59532788	FAM81A	RPL21P114 - RPL21P117	ENSG00000243780	ENSG00000240238	rs17302400-T	regulatory_region_variant	0.13	7e-06	NA	visceral adipose tissue measurement, body mass index	2012-08-17	22589738	2012-05-10	Genome-wide association for abdominal subcutaneous and visceral adipose reveals a novel locus for visceral fat in women.	Visceral adipose tissue adjusted for BMI	5,560 European ancestry female individuals, 4,997 European ancestry male individuals	NA
chr15	69355691	69355692	rs28742876	A	G	0.0435	0.9914	0.4265	0.108515	8.49494e-05	chr15 _ 69314892 _ 69414892	100000	rs28491764	69364892	5.15215e-05	69346945	69346946	rs311904	15	69054606	NOX5	NOX5, NOX5			rs311904-A	intron_variant	0.164	2e-06	0.03	leptin measurement	2013-04-09	23251661	2012-12-04	Novel genetic loci identified for the pathophysiology of childhood obesity in the Hispanic population.	Obesity-related traits	815 Hispanic children from 263 families	NA
chr15	69355691	69355692	rs28742876	A	G	0.0435	0.9914	0.4265	0.108515	8.49494e-05	chr15 _ 69314892 _ 69414892	100000	rs28491764	69364892	5.15215e-05	69346945	69346946	rs311904	15	69054606	NOX5	NOX5, NOX5			rs311904-A	intron_variant	0.164	2e-06	0.03	body composition measurement	2013-04-09	23251661	2012-12-04	Novel genetic loci identified for the pathophysiology of childhood obesity in the Hispanic population.	Obesity-related traits	815 Hispanic children from 263 families	NA
chr15	69364892	69364893	rs28491764	G	C	0.0422	0.9875	0.4464	0.110268	5.15215e-05	chr15 _ 69314892 _ 69414892	100000	rs28491764	69364892	5.15215e-05	69346945	69346946	rs311904	15	69054606	NOX5	NOX5, NOX5			rs311904-A	intron_variant	0.164	2e-06	0.03	leptin measurement	2013-04-09	23251661	2012-12-04	Novel genetic loci identified for the pathophysiology of childhood obesity in the Hispanic population.	Obesity-related traits	815 Hispanic children from 263 families	NA
chr15	69364892	69364893	rs28491764	G	C	0.0422	0.9875	0.4464	0.110268	5.15215e-05	chr15 _ 69314892 _ 69414892	100000	rs28491764	69364892	5.15215e-05	69346945	69346946	rs311904	15	69054606	NOX5	NOX5, NOX5			rs311904-A	intron_variant	0.164	2e-06	0.03	body composition measurement	2013-04-09	23251661	2012-12-04	Novel genetic loci identified for the pathophysiology of childhood obesity in the Hispanic population.	Obesity-related traits	815 Hispanic children from 263 families	NA
chr15	69365848	69365849	rs28556810	A	G	0.0431	0.9884	0.4271	0.109121	9.07818e-05	chr15 _ 69314892 _ 69414892	100000	rs28491764	69364892	5.15215e-05	69346945	69346946	rs311904	15	69054606	NOX5	NOX5, NOX5			rs311904-A	intron_variant	0.164	2e-06	0.03	leptin measurement	2013-04-09	23251661	2012-12-04	Novel genetic loci identified for the pathophysiology of childhood obesity in the Hispanic population.	Obesity-related traits	815 Hispanic children from 263 families	NA
chr15	69365848	69365849	rs28556810	A	G	0.0431	0.9884	0.4271	0.109121	9.07818e-05	chr15 _ 69314892 _ 69414892	100000	rs28491764	69364892	5.15215e-05	69346945	69346946	rs311904	15	69054606	NOX5	NOX5, NOX5			rs311904-A	intron_variant	0.164	2e-06	0.03	body composition measurement	2013-04-09	23251661	2012-12-04	Novel genetic loci identified for the pathophysiology of childhood obesity in the Hispanic population.	Obesity-related traits	815 Hispanic children from 263 families	NA
chr16	78993068	78993069	rs76961065	C	A	0.033	0.9886	-0.4844	0.122493	7.65629e-05	chr16 _ 78943068 _ 79043068	100000	rs76961065	78993068	7.65629e-05	78952438	78952439	rs9923451	16	78918542	WWOX	WWOX			rs9923451-?	intron_variant	NR	8e-07	NA	obesity	2011-05-28	21552555	2011-04-28	A genome-wide association study on obesity and obesity-related traits.	Obesity	520 European ancestry cases, 540 European ancestry controls	1,196 European ancestry individuals
chr17	14312998	14312999	rs12937478	T	C	0.1435	0.8322	0.2785	0.067428	3.63161e-05	chr17 _ 14262998 _ 14362998	100000	rs12937478	14312998	3.63161e-05	14331999	14332000	rs182163096	17	14428683	AC022816.2	HS3ST3B1 - RPS18P12	ENSG00000125430	ENSG00000230897	rs182163096-C	intron_variant	0.9985	7e-06	1.3477	hip circumference	2019-07-17	28552196	2017-06-01	Whole-Genome Sequencing Coupled to Imputation Discovers Genetic Signals for Anthropometric Traits.	Hip circumference	1,254 whole genome sequenced European ancestry individuals, 3,074 whole genome sequenced individuals, 29,716 European ancestry individuals, 400 Carlantino (founder/genetic isolate) individuals, 701 Friuli Venezia Giulia (founder/genetic isolate) individuals, 1,050 Mylopotamos (founder/genetic isolate) individuals, 883 Pomak (founder/genetic isolate) individuals	205,909 European ancestry individuals
chr18	61507367	61507368	rs12969361	A	G	0.1346	0.9845	-0.257	0.065176	8.06046e-05	chr18 _ 61464435 _ 61564435	100000	rs12958291	61514435	7.01702e-05	61535975	61535976	rs77972194	18	63868742	SERPINB2	SERPINB7 - SERPINB2	ENSG00000166396	ENSG00000197632	rs77972194-A	regulatory_region_variant	0.0121	1e-06	0.1866	BMI-adjusted hip circumference	2019-07-17	28552196	2017-06-01	Whole-Genome Sequencing Coupled to Imputation Discovers Genetic Signals for Anthropometric Traits.	Hip circumference adjusted for BMI	1,247 whole genome sequenced European ancestry individuals, 3,052 whole genome sequenced individuals, 29,518 European ancestry individuals, 400 Carlantino (founder/genetic isolate) individuals, 831 Friuli Venezia Giulia (founder/genetic isolate) individuals, 998 Mylopotamos (founder/genetic isolate) individuals, 871 Pomak (founder/genetic isolate) individuals	205,905 European ancestry individuals
chr18	61507367	61507368	rs12969361	A	G	0.1346	0.9845	-0.257	0.065176	8.06046e-05	chr18 _ 61464435 _ 61564435	100000	rs12958291	61514435	7.01702e-05	61560754	61560755	rs563353000	18	63893521	SERPINB2	SERPINB2			rs563353000-T	intron_variant	0.0028	5e-07	1.0221	BMI-adjusted hip circumference	2019-07-17	28552196	2017-06-01	Whole-Genome Sequencing Coupled to Imputation Discovers Genetic Signals for Anthropometric Traits.	Hip circumference adjusted for BMI	1,247 whole genome sequenced European ancestry individuals, 3,052 whole genome sequenced individuals, 29,518 European ancestry individuals, 400 Carlantino (founder/genetic isolate) individuals, 831 Friuli Venezia Giulia (founder/genetic isolate) individuals, 998 Mylopotamos (founder/genetic isolate) individuals, 871 Pomak (founder/genetic isolate) individuals	205,905 European ancestry individuals
chr18	61508641	61508642	rs4941228	A	G	0.1344	0.9847	-0.2575	0.065226	7.87982e-05	chr18 _ 61464435 _ 61564435	100000	rs12958291	61514435	7.01702e-05	61535975	61535976	rs77972194	18	63868742	SERPINB2	SERPINB7 - SERPINB2	ENSG00000166396	ENSG00000197632	rs77972194-A	regulatory_region_variant	0.0121	1e-06	0.1866	BMI-adjusted hip circumference	2019-07-17	28552196	2017-06-01	Whole-Genome Sequencing Coupled to Imputation Discovers Genetic Signals for Anthropometric Traits.	Hip circumference adjusted for BMI	1,247 whole genome sequenced European ancestry individuals, 3,052 whole genome sequenced individuals, 29,518 European ancestry individuals, 400 Carlantino (founder/genetic isolate) individuals, 831 Friuli Venezia Giulia (founder/genetic isolate) individuals, 998 Mylopotamos (founder/genetic isolate) individuals, 871 Pomak (founder/genetic isolate) individuals	205,905 European ancestry individuals
chr18	61508641	61508642	rs4941228	A	G	0.1344	0.9847	-0.2575	0.065226	7.87982e-05	chr18 _ 61464435 _ 61564435	100000	rs12958291	61514435	7.01702e-05	61560754	61560755	rs563353000	18	63893521	SERPINB2	SERPINB2			rs563353000-T	intron_variant	0.0028	5e-07	1.0221	BMI-adjusted hip circumference	2019-07-17	28552196	2017-06-01	Whole-Genome Sequencing Coupled to Imputation Discovers Genetic Signals for Anthropometric Traits.	Hip circumference adjusted for BMI	1,247 whole genome sequenced European ancestry individuals, 3,052 whole genome sequenced individuals, 29,518 European ancestry individuals, 400 Carlantino (founder/genetic isolate) individuals, 831 Friuli Venezia Giulia (founder/genetic isolate) individuals, 998 Mylopotamos (founder/genetic isolate) individuals, 871 Pomak (founder/genetic isolate) individuals	205,905 European ancestry individuals
chr18	61509762	61509763	rs34656529	T	C	0.1343	0.9848	-0.2577	0.065246	7.81804e-05	chr18 _ 61464435 _ 61564435	100000	rs12958291	61514435	7.01702e-05	61535975	61535976	rs77972194	18	63868742	SERPINB2	SERPINB7 - SERPINB2	ENSG00000166396	ENSG00000197632	rs77972194-A	regulatory_region_variant	0.0121	1e-06	0.1866	BMI-adjusted hip circumference	2019-07-17	28552196	2017-06-01	Whole-Genome Sequencing Coupled to Imputation Discovers Genetic Signals for Anthropometric Traits.	Hip circumference adjusted for BMI	1,247 whole genome sequenced European ancestry individuals, 3,052 whole genome sequenced individuals, 29,518 European ancestry individuals, 400 Carlantino (founder/genetic isolate) individuals, 831 Friuli Venezia Giulia (founder/genetic isolate) individuals, 998 Mylopotamos (founder/genetic isolate) individuals, 871 Pomak (founder/genetic isolate) individuals	205,905 European ancestry individuals
chr18	61509762	61509763	rs34656529	T	C	0.1343	0.9848	-0.2577	0.065246	7.81804e-05	chr18 _ 61464435 _ 61564435	100000	rs12958291	61514435	7.01702e-05	61560754	61560755	rs563353000	18	63893521	SERPINB2	SERPINB2			rs563353000-T	intron_variant	0.0028	5e-07	1.0221	BMI-adjusted hip circumference	2019-07-17	28552196	2017-06-01	Whole-Genome Sequencing Coupled to Imputation Discovers Genetic Signals for Anthropometric Traits.	Hip circumference adjusted for BMI	1,247 whole genome sequenced European ancestry individuals, 3,052 whole genome sequenced individuals, 29,518 European ancestry individuals, 400 Carlantino (founder/genetic isolate) individuals, 831 Friuli Venezia Giulia (founder/genetic isolate) individuals, 998 Mylopotamos (founder/genetic isolate) individuals, 871 Pomak (founder/genetic isolate) individuals	205,905 European ancestry individuals
chr18	61510729	61510730	rs12458911	T	A	0.1342	0.9849	-0.2579	0.065263	7.74384e-05	chr18 _ 61464435 _ 61564435	100000	rs12958291	61514435	7.01702e-05	61535975	61535976	rs77972194	18	63868742	SERPINB2	SERPINB7 - SERPINB2	ENSG00000166396	ENSG00000197632	rs77972194-A	regulatory_region_variant	0.0121	1e-06	0.1866	BMI-adjusted hip circumference	2019-07-17	28552196	2017-06-01	Whole-Genome Sequencing Coupled to Imputation Discovers Genetic Signals for Anthropometric Traits.	Hip circumference adjusted for BMI	1,247 whole genome sequenced European ancestry individuals, 3,052 whole genome sequenced individuals, 29,518 European ancestry individuals, 400 Carlantino (founder/genetic isolate) individuals, 831 Friuli Venezia Giulia (founder/genetic isolate) individuals, 998 Mylopotamos (founder/genetic isolate) individuals, 871 Pomak (founder/genetic isolate) individuals	205,905 European ancestry individuals
chr18	61510729	61510730	rs12458911	T	A	0.1342	0.9849	-0.2579	0.065263	7.74384e-05	chr18 _ 61464435 _ 61564435	100000	rs12958291	61514435	7.01702e-05	61560754	61560755	rs563353000	18	63893521	SERPINB2	SERPINB2			rs563353000-T	intron_variant	0.0028	5e-07	1.0221	BMI-adjusted hip circumference	2019-07-17	28552196	2017-06-01	Whole-Genome Sequencing Coupled to Imputation Discovers Genetic Signals for Anthropometric Traits.	Hip circumference adjusted for BMI	1,247 whole genome sequenced European ancestry individuals, 3,052 whole genome sequenced individuals, 29,518 European ancestry individuals, 400 Carlantino (founder/genetic isolate) individuals, 831 Friuli Venezia Giulia (founder/genetic isolate) individuals, 998 Mylopotamos (founder/genetic isolate) individuals, 871 Pomak (founder/genetic isolate) individuals	205,905 European ancestry individuals
chr18	61514435	61514436	rs12958291	C	T	0.1296	0.9561	-0.269	0.067672	7.01702e-05	chr18 _ 61464435 _ 61564435	100000	rs12958291	61514435	7.01702e-05	61535975	61535976	rs77972194	18	63868742	SERPINB2	SERPINB7 - SERPINB2	ENSG00000166396	ENSG00000197632	rs77972194-A	regulatory_region_variant	0.0121	1e-06	0.1866	BMI-adjusted hip circumference	2019-07-17	28552196	2017-06-01	Whole-Genome Sequencing Coupled to Imputation Discovers Genetic Signals for Anthropometric Traits.	Hip circumference adjusted for BMI	1,247 whole genome sequenced European ancestry individuals, 3,052 whole genome sequenced individuals, 29,518 European ancestry individuals, 400 Carlantino (founder/genetic isolate) individuals, 831 Friuli Venezia Giulia (founder/genetic isolate) individuals, 998 Mylopotamos (founder/genetic isolate) individuals, 871 Pomak (founder/genetic isolate) individuals	205,905 European ancestry individuals
chr18	61514435	61514436	rs12958291	C	T	0.1296	0.9561	-0.269	0.067672	7.01702e-05	chr18 _ 61464435 _ 61564435	100000	rs12958291	61514435	7.01702e-05	61560754	61560755	rs563353000	18	63893521	SERPINB2	SERPINB2			rs563353000-T	intron_variant	0.0028	5e-07	1.0221	BMI-adjusted hip circumference	2019-07-17	28552196	2017-06-01	Whole-Genome Sequencing Coupled to Imputation Discovers Genetic Signals for Anthropometric Traits.	Hip circumference adjusted for BMI	1,247 whole genome sequenced European ancestry individuals, 3,052 whole genome sequenced individuals, 29,518 European ancestry individuals, 400 Carlantino (founder/genetic isolate) individuals, 831 Friuli Venezia Giulia (founder/genetic isolate) individuals, 998 Mylopotamos (founder/genetic isolate) individuals, 871 Pomak (founder/genetic isolate) individuals	205,905 European ancestry individuals
chr20	48016929	48016930	rs141766039	A	G	0.0113	0.9127	0.8497	0.205768	3.63403e-05	chr20 _ 47967358 _ 48067358	100000	rs149309426	48017358	3.61237e-05	48019817	48019818	rs6063399	20	49403281	KCNB1	KCNB1			rs6063399-A	intron_variant	0.45	8e-06	0.03	energy expenditure	2013-04-09	23251661	2012-12-04	Novel genetic loci identified for the pathophysiology of childhood obesity in the Hispanic population.	Obesity-related traits	815 Hispanic children from 263 families	NA
chr20	48017358	48017359	rs149309426	C	T	0.0112	0.913	0.8507	0.205929	3.61237e-05	chr20 _ 47967358 _ 48067358	100000	rs149309426	48017358	3.61237e-05	48019817	48019818	rs6063399	20	49403281	KCNB1	KCNB1			rs6063399-A	intron_variant	0.45	8e-06	0.03	energy expenditure	2013-04-09	23251661	2012-12-04	Novel genetic loci identified for the pathophysiology of childhood obesity in the Hispanic population.	Obesity-related traits	815 Hispanic children from 263 families	NA
chr21	21836851	21836852	rs10482911	T	C	0.0167	0.9806	-0.7117	0.177141	5.87653e-05	chr21 _ 21792587 _ 21892587	100000	rs76916462	21842587	4.97114e-05	21820407	21820408	rs1735884	21	20448096	intergenic	RPS3AP1 - LINC00320	ENSG00000233206	ENSG00000224924	rs1735884-G	intergenic_variant	0.214	4e-06	0.04	body composition measurement	2013-04-09	23251661	2012-12-04	Novel genetic loci identified for the pathophysiology of childhood obesity in the Hispanic population.	Obesity-related traits	815 Hispanic children from 263 families	NA
chr21	21836851	21836852	rs10482911	T	C	0.0167	0.9806	-0.7117	0.177141	5.87653e-05	chr21 _ 21792587 _ 21892587	100000	rs76916462	21842587	4.97114e-05	21820407	21820408	rs1735884	21	20448096	intergenic	RPS3AP1 - LINC00320	ENSG00000233206	ENSG00000224924	rs1735884-G	intergenic_variant	0.214	4e-06	0.04	body composition measurement	2013-04-09	23251661	2012-12-04	Novel genetic loci identified for the pathophysiology of childhood obesity in the Hispanic population.	Obesity-related traits	815 Hispanic children from 263 families	NA
chr21	21836851	21836852	rs10482911	T	C	0.0167	0.9806	-0.7117	0.177141	5.87653e-05	chr21 _ 21792587 _ 21892587	100000	rs76916462	21842587	4.97114e-05	21820407	21820408	rs1735884	21	20448096	intergenic	RPS3AP1 - LINC00320	ENSG00000233206	ENSG00000224924	rs1735884-G	intergenic_variant	0.214	7e-06	0.04	body composition measurement	2013-04-09	23251661	2012-12-04	Novel genetic loci identified for the pathophysiology of childhood obesity in the Hispanic population.	Obesity-related traits	815 Hispanic children from 263 families	NA
chr21	21838972	21838973	rs9979737	T	G	0.0177	0.9451	-0.6988	0.175078	6.57238e-05	chr21 _ 21792587 _ 21892587	100000	rs76916462	21842587	4.97114e-05	21820407	21820408	rs1735884	21	20448096	intergenic	RPS3AP1 - LINC00320	ENSG00000233206	ENSG00000224924	rs1735884-G	intergenic_variant	0.214	4e-06	0.04	body composition measurement	2013-04-09	23251661	2012-12-04	Novel genetic loci identified for the pathophysiology of childhood obesity in the Hispanic population.	Obesity-related traits	815 Hispanic children from 263 families	NA
chr21	21838972	21838973	rs9979737	T	G	0.0177	0.9451	-0.6988	0.175078	6.57238e-05	chr21 _ 21792587 _ 21892587	100000	rs76916462	21842587	4.97114e-05	21820407	21820408	rs1735884	21	20448096	intergenic	RPS3AP1 - LINC00320	ENSG00000233206	ENSG00000224924	rs1735884-G	intergenic_variant	0.214	4e-06	0.04	body composition measurement	2013-04-09	23251661	2012-12-04	Novel genetic loci identified for the pathophysiology of childhood obesity in the Hispanic population.	Obesity-related traits	815 Hispanic children from 263 families	NA
chr21	21838972	21838973	rs9979737	T	G	0.0177	0.9451	-0.6988	0.175078	6.57238e-05	chr21 _ 21792587 _ 21892587	100000	rs76916462	21842587	4.97114e-05	21820407	21820408	rs1735884	21	20448096	intergenic	RPS3AP1 - LINC00320	ENSG00000233206	ENSG00000224924	rs1735884-G	intergenic_variant	0.214	7e-06	0.04	body composition measurement	2013-04-09	23251661	2012-12-04	Novel genetic loci identified for the pathophysiology of childhood obesity in the Hispanic population.	Obesity-related traits	815 Hispanic children from 263 families	NA
chr21	21840396	21840397	rs34937004	A	T	0.0168	0.9795	-0.7109	0.17713	5.98355e-05	chr21 _ 21792587 _ 21892587	100000	rs76916462	21842587	4.97114e-05	21820407	21820408	rs1735884	21	20448096	intergenic	RPS3AP1 - LINC00320	ENSG00000233206	ENSG00000224924	rs1735884-G	intergenic_variant	0.214	4e-06	0.04	body composition measurement	2013-04-09	23251661	2012-12-04	Novel genetic loci identified for the pathophysiology of childhood obesity in the Hispanic population.	Obesity-related traits	815 Hispanic children from 263 families	NA
chr21	21840396	21840397	rs34937004	A	T	0.0168	0.9795	-0.7109	0.17713	5.98355e-05	chr21 _ 21792587 _ 21892587	100000	rs76916462	21842587	4.97114e-05	21820407	21820408	rs1735884	21	20448096	intergenic	RPS3AP1 - LINC00320	ENSG00000233206	ENSG00000224924	rs1735884-G	intergenic_variant	0.214	4e-06	0.04	body composition measurement	2013-04-09	23251661	2012-12-04	Novel genetic loci identified for the pathophysiology of childhood obesity in the Hispanic population.	Obesity-related traits	815 Hispanic children from 263 families	NA
chr21	21840396	21840397	rs34937004	A	T	0.0168	0.9795	-0.7109	0.17713	5.98355e-05	chr21 _ 21792587 _ 21892587	100000	rs76916462	21842587	4.97114e-05	21820407	21820408	rs1735884	21	20448096	intergenic	RPS3AP1 - LINC00320	ENSG00000233206	ENSG00000224924	rs1735884-G	intergenic_variant	0.214	7e-06	0.04	body composition measurement	2013-04-09	23251661	2012-12-04	Novel genetic loci identified for the pathophysiology of childhood obesity in the Hispanic population.	Obesity-related traits	815 Hispanic children from 263 families	NA
chr21	21840436	21840437	rs9975025	T	C	0.0168	0.9795	-0.7109	0.177131	5.98499e-05	chr21 _ 21792587 _ 21892587	100000	rs76916462	21842587	4.97114e-05	21820407	21820408	rs1735884	21	20448096	intergenic	RPS3AP1 - LINC00320	ENSG00000233206	ENSG00000224924	rs1735884-G	intergenic_variant	0.214	4e-06	0.04	body composition measurement	2013-04-09	23251661	2012-12-04	Novel genetic loci identified for the pathophysiology of childhood obesity in the Hispanic population.	Obesity-related traits	815 Hispanic children from 263 families	NA
chr21	21840436	21840437	rs9975025	T	C	0.0168	0.9795	-0.7109	0.177131	5.98499e-05	chr21 _ 21792587 _ 21892587	100000	rs76916462	21842587	4.97114e-05	21820407	21820408	rs1735884	21	20448096	intergenic	RPS3AP1 - LINC00320	ENSG00000233206	ENSG00000224924	rs1735884-G	intergenic_variant	0.214	4e-06	0.04	body composition measurement	2013-04-09	23251661	2012-12-04	Novel genetic loci identified for the pathophysiology of childhood obesity in the Hispanic population.	Obesity-related traits	815 Hispanic children from 263 families	NA
chr21	21840436	21840437	rs9975025	T	C	0.0168	0.9795	-0.7109	0.177131	5.98499e-05	chr21 _ 21792587 _ 21892587	100000	rs76916462	21842587	4.97114e-05	21820407	21820408	rs1735884	21	20448096	intergenic	RPS3AP1 - LINC00320	ENSG00000233206	ENSG00000224924	rs1735884-G	intergenic_variant	0.214	7e-06	0.04	body composition measurement	2013-04-09	23251661	2012-12-04	Novel genetic loci identified for the pathophysiology of childhood obesity in the Hispanic population.	Obesity-related traits	815 Hispanic children from 263 families	NA
chr21	21842587	21842588	rs76916462	G	T	0.0101	0.9725	-0.9449	0.232898	4.97114e-05	chr21 _ 21792587 _ 21892587	100000	rs76916462	21842587	4.97114e-05	21820407	21820408	rs1735884	21	20448096	intergenic	RPS3AP1 - LINC00320	ENSG00000233206	ENSG00000224924	rs1735884-G	intergenic_variant	0.214	4e-06	0.04	body composition measurement	2013-04-09	23251661	2012-12-04	Novel genetic loci identified for the pathophysiology of childhood obesity in the Hispanic population.	Obesity-related traits	815 Hispanic children from 263 families	NA
chr21	21842587	21842588	rs76916462	G	T	0.0101	0.9725	-0.9449	0.232898	4.97114e-05	chr21 _ 21792587 _ 21892587	100000	rs76916462	21842587	4.97114e-05	21820407	21820408	rs1735884	21	20448096	intergenic	RPS3AP1 - LINC00320	ENSG00000233206	ENSG00000224924	rs1735884-G	intergenic_variant	0.214	4e-06	0.04	body composition measurement	2013-04-09	23251661	2012-12-04	Novel genetic loci identified for the pathophysiology of childhood obesity in the Hispanic population.	Obesity-related traits	815 Hispanic children from 263 families	NA
chr21	21842587	21842588	rs76916462	G	T	0.0101	0.9725	-0.9449	0.232898	4.97114e-05	chr21 _ 21792587 _ 21892587	100000	rs76916462	21842587	4.97114e-05	21820407	21820408	rs1735884	21	20448096	intergenic	RPS3AP1 - LINC00320	ENSG00000233206	ENSG00000224924	rs1735884-G	intergenic_variant	0.214	7e-06	0.04	body composition measurement	2013-04-09	23251661	2012-12-04	Novel genetic loci identified for the pathophysiology of childhood obesity in the Hispanic population.	Obesity-related traits	815 Hispanic children from 263 families	NA
chr21	21847968	21847969	rs1977032	A	G	0.0102	0.9655	-0.9415	0.232605	5.17295e-05	chr21 _ 21792587 _ 21892587	100000	rs76916462	21842587	4.97114e-05	21820407	21820408	rs1735884	21	20448096	intergenic	RPS3AP1 - LINC00320	ENSG00000233206	ENSG00000224924	rs1735884-G	intergenic_variant	0.214	4e-06	0.04	body composition measurement	2013-04-09	23251661	2012-12-04	Novel genetic loci identified for the pathophysiology of childhood obesity in the Hispanic population.	Obesity-related traits	815 Hispanic children from 263 families	NA
chr21	21847968	21847969	rs1977032	A	G	0.0102	0.9655	-0.9415	0.232605	5.17295e-05	chr21 _ 21792587 _ 21892587	100000	rs76916462	21842587	4.97114e-05	21820407	21820408	rs1735884	21	20448096	intergenic	RPS3AP1 - LINC00320	ENSG00000233206	ENSG00000224924	rs1735884-G	intergenic_variant	0.214	4e-06	0.04	body composition measurement	2013-04-09	23251661	2012-12-04	Novel genetic loci identified for the pathophysiology of childhood obesity in the Hispanic population.	Obesity-related traits	815 Hispanic children from 263 families	NA
chr21	21847968	21847969	rs1977032	A	G	0.0102	0.9655	-0.9415	0.232605	5.17295e-05	chr21 _ 21792587 _ 21892587	100000	rs76916462	21842587	4.97114e-05	21820407	21820408	rs1735884	21	20448096	intergenic	RPS3AP1 - LINC00320	ENSG00000233206	ENSG00000224924	rs1735884-G	intergenic_variant	0.214	7e-06	0.04	body composition measurement	2013-04-09	23251661	2012-12-04	Novel genetic loci identified for the pathophysiology of childhood obesity in the Hispanic population.	Obesity-related traits	815 Hispanic children from 263 families	NA
chr21	21848838	21848839	rs2826298	T	C	0.0102	0.9654	-0.9413	0.232604	5.18841e-05	chr21 _ 21792587 _ 21892587	100000	rs76916462	21842587	4.97114e-05	21820407	21820408	rs1735884	21	20448096	intergenic	RPS3AP1 - LINC00320	ENSG00000233206	ENSG00000224924	rs1735884-G	intergenic_variant	0.214	4e-06	0.04	body composition measurement	2013-04-09	23251661	2012-12-04	Novel genetic loci identified for the pathophysiology of childhood obesity in the Hispanic population.	Obesity-related traits	815 Hispanic children from 263 families	NA
chr21	21848838	21848839	rs2826298	T	C	0.0102	0.9654	-0.9413	0.232604	5.18841e-05	chr21 _ 21792587 _ 21892587	100000	rs76916462	21842587	4.97114e-05	21820407	21820408	rs1735884	21	20448096	intergenic	RPS3AP1 - LINC00320	ENSG00000233206	ENSG00000224924	rs1735884-G	intergenic_variant	0.214	4e-06	0.04	body composition measurement	2013-04-09	23251661	2012-12-04	Novel genetic loci identified for the pathophysiology of childhood obesity in the Hispanic population.	Obesity-related traits	815 Hispanic children from 263 families	NA
chr21	21848838	21848839	rs2826298	T	C	0.0102	0.9654	-0.9413	0.232604	5.18841e-05	chr21 _ 21792587 _ 21892587	100000	rs76916462	21842587	4.97114e-05	21820407	21820408	rs1735884	21	20448096	intergenic	RPS3AP1 - LINC00320	ENSG00000233206	ENSG00000224924	rs1735884-G	intergenic_variant	0.214	7e-06	0.04	body composition measurement	2013-04-09	23251661	2012-12-04	Novel genetic loci identified for the pathophysiology of childhood obesity in the Hispanic population.	Obesity-related traits	815 Hispanic children from 263 families	NA
chr22	27442332	27442333	rs713699	T	G	0.4236	0.9959	0.208	0.043869	2.11968e-06	chr22 _ 27394881 _ 27494881	100000	rs2007727	27444881	1.346e-06	27416824	27416825	rs4417	22	27020862	MIAT	LINC01422 - RNU6-1066P	ENSG00000223704	ENSG00000200443	rs4417-A	non_coding_transcript_exon_variant	0.12	5e-06	NA	body fat distribution	2013-08-21	21897333	2011-12-01	Genes linked to energy metabolism and immunoregulatory mechanisms are associated with subcutaneous adipose tissue distribution in HIV-infected men.	Fat distribution (HIV)	192 European ancestry male cases	NA
chr22	27443067	27443068	rs2331364	G	A	0.4453	0.9968	0.1768	0.04378	5.36006e-05	chr22 _ 27394881 _ 27494881	100000	rs2007727	27444881	1.346e-06	27416824	27416825	rs4417	22	27020862	MIAT	LINC01422 - RNU6-1066P	ENSG00000223704	ENSG00000200443	rs4417-A	non_coding_transcript_exon_variant	0.12	5e-06	NA	body fat distribution	2013-08-21	21897333	2011-12-01	Genes linked to energy metabolism and immunoregulatory mechanisms are associated with subcutaneous adipose tissue distribution in HIV-infected men.	Fat distribution (HIV)	192 European ancestry male cases	NA
chr22	27443483	27443484	rs713706	C	T	0.4399	0.9977	0.1748	0.04388	6.80992e-05	chr22 _ 27394881 _ 27494881	100000	rs2007727	27444881	1.346e-06	27416824	27416825	rs4417	22	27020862	MIAT	LINC01422 - RNU6-1066P	ENSG00000223704	ENSG00000200443	rs4417-A	non_coding_transcript_exon_variant	0.12	5e-06	NA	body fat distribution	2013-08-21	21897333	2011-12-01	Genes linked to energy metabolism and immunoregulatory mechanisms are associated with subcutaneous adipose tissue distribution in HIV-infected men.	Fat distribution (HIV)	192 European ancestry male cases	NA
chr22	27444881	27444882	rs2007727	T	C	0.4308	1	0.2093	0.043318	1.346e-06	chr22 _ 27394881 _ 27494881	100000	rs2007727	27444881	1.346e-06	27416824	27416825	rs4417	22	27020862	MIAT	LINC01422 - RNU6-1066P	ENSG00000223704	ENSG00000200443	rs4417-A	non_coding_transcript_exon_variant	0.12	5e-06	NA	body fat distribution	2013-08-21	21897333	2011-12-01	Genes linked to energy metabolism and immunoregulatory mechanisms are associated with subcutaneous adipose tissue distribution in HIV-infected men.	Fat distribution (HIV)	192 European ancestry male cases	NA
chr22	27445436	27445437	rs738161	C	A	0.4219	1	0.1939	0.044029	1.06863e-05	chr22 _ 27394881 _ 27494881	100000	rs2007727	27444881	1.346e-06	27416824	27416825	rs4417	22	27020862	MIAT	LINC01422 - RNU6-1066P	ENSG00000223704	ENSG00000200443	rs4417-A	non_coding_transcript_exon_variant	0.12	5e-06	NA	body fat distribution	2013-08-21	21897333	2011-12-01	Genes linked to energy metabolism and immunoregulatory mechanisms are associated with subcutaneous adipose tissue distribution in HIV-infected men.	Fat distribution (HIV)	192 European ancestry male cases	NA
