# Supplementary material for: Ancestry-informative regulatory variants at KCNB1 modulate adipogenesis and body mass index
Source: Front Endocrinol (Lausanne). 2026 May 7;17:1805824. doi: 10.3389/fendo.2026.1805824 (PMC13189953; doi:10.3389/fendo.2026.1805824)
Supplement: Supplementary file 5 [file Table5.xlsx]

## Sheet: Table S5
Table S5. Integration of epigenetic data from the Roadmap Epigenomics Consortium and Hi-C data from SGBS adipocytes at different differentiation stages with the genomic risk loci identified in the BMI GWAS at the commonly accepted threshold for genome-wide significance (p ≤ 5 × 10⁻⁸). Variants located within enhancers in adipose nuclei cells were selected.
Chr SNP	SNP id	effect allele	other allele	eaf	imputation	beta	p-value	Locus	lead SNP	p-value lead SNP	18 chromatin states			SGBS Hi-C
											start_enhancer	stop_enhancer	enhancer_type	Preadipocyte	Day2	Day8	Day16
chr16	rs13335601	A	G	0.3747	0.9986	0.2051	3.66085e-06	chr16 _ 77496629 _ 77596629	rs12716830	1.3957e-08	77533000	77534200	9_EnhA1
chr16	rs282957	A	G	0.2509	1	0.1996	6.61421e-05	chr16 _ 77496629 _ 77596629	rs12716830	1.3957e-08	77533000	77534200	9_EnhA1
chr16	rs4888638	G	C	0.3661	1	0.2006	6.51716e-06	chr16 _ 77496629 _ 77596629	rs12716830	1.3957e-08	77533000	77534200	9_EnhA1
chr16	rs4888639	C	T	0.3786	1	0.1869	2.35291e-05	chr16 _ 77496629 _ 77596629	rs12716830	1.3957e-08	77533000	77534200	9_EnhA1
chr16	rs4887909	T	C	0.4058	1	0.1919	1.29119e-05	chr16 _ 77496629 _ 77596629	rs12716830	1.3957e-08	77533000	77534200	9_EnhA1
chr16	rs11641815	C	T	0.379	1	0.1858	2.66107e-05	chr16 _ 77496629 _ 77596629	rs12716830	1.3957e-08	77534200	77536200	11_EnhWk
chr16	rs11149996	G	C	0.3688	0.9998	0.1968	9.38261e-06	chr16 _ 77496629 _ 77596629	rs12716830	1.3957e-08	77534200	77536200	11_EnhWk
chr16	rs11648237	T	A	0.379	0.9998	0.1859	2.65873e-05	chr16 _ 77496629 _ 77596629	rs12716830	1.3957e-08	77534200	77536200	11_EnhWk
chr16	rs10514418	A	G	0.3831	0.9973	0.1948	1.03184e-05	chr16 _ 77496629 _ 77596629	rs12716830	1.3957e-08	77534200	77536200	11_EnhWk			NUDT7
chr16	rs8056964	C	T	0.3829	0.9981	0.197	8.14038e-06	chr16 _ 77496629 _ 77596629	rs12716830	1.3957e-08	77534200	77536200	11_EnhWk			NUDT7
chr16	rs9921323	T	C	0.3829	0.998	0.197	8.14449e-06	chr16 _ 77496629 _ 77596629	rs12716830	1.3957e-08	77534200	77536200	11_EnhWk			NUDT7
chr21	rs17860253	T	C	0.0241	0.8237	-0.7269	5.76805e-06	chr21 _ 34544334 _ 34644334	rs117031240	3.60394e-08	34611000	34612000	11_EnhWk			IFNAR1
chr21	rs17860256	A	G	0.0239	0.8234	-0.7294	5.86466e-06	chr21 _ 34544334 _ 34644334	rs117031240	3.60394e-08	34617000	34617200	8_EnhG2			IL10RB
