# Supplementary material for: Ancestry-informative regulatory variants at KCNB1 modulate adipogenesis and body mass index
Source: Front Endocrinol (Lausanne). 2026 May 7;17:1805824. doi: 10.3389/fendo.2026.1805824 (PMC13189953; doi:10.3389/fendo.2026.1805824)
Supplement: Supplementary file 6 [file Table6.xlsx]

## Sheet: Table S6
Table S6. Integration of epigenetic data from the Roadmap Epigenomics Consortium and Hi-C data from SGBS adipocytes at different differentiation stages with the genomic risk loci identified in the BMI GWAS with a lenient threshold for genome-wide significance (p-value < 1x10-4) and previously associated with obesity-related traits. Variants located within enhancers in adipose nuclei cells were se…
Chr SNP	SNP id	effect allele	other allele	eaf	imputation	beta	p-value	Locus	lead SNP	p-value lead SNP	18 chromatin states			SGBS Hi-C
											start_enhancer	stop_enhancer	enhancer_type	Preadipocyte	Day2	Day8	Day16
chr1	rs3850884	A	G	0.0548	0.9938	0.4042	3.80313e-05	chr1 _ 48185189 _ 48285189	rs12039829	1.26562e-05	48246600	48248200	11_EnhWk
chr1	rs11211602	G	C	0.0556	0.9961	0.4102	2.67099e-05	chr1 _ 48185189 _ 48285189	rs12039829	1.26562e-05	48246600	48248200	11_EnhWk
chr1	rs78339572	G	A	0.0124	0.8168	1.0379	1.37917e-06	chr1 _ 208037491 _ 208137491	rs143012552	1.14825e-06	208063000	208067600	9_EnhA1
chr1	rs143012552	A	T	0.013	0.9992	0.927	1.14825e-06	chr1 _ 208037491 _ 208137491	rs143012552	1.14825e-06	208087400	208087800	11_EnhWk
chr1	rs76117422	T	C	0.0202	0.9906	0.6184	6.62635e-05	chr1 _ 208037491 _ 208137491	rs143012552	1.14825e-06	208093600	208094400	9_EnhA1
chr1	rs113944867	G	C	0.013	0.9996	0.9276	1.1275e-06	chr1 _ 208037491 _ 208137491	rs143012552	1.14825e-06	208095600	208097600	9_EnhA1
chr1	rs148915016	A	C	0.0129	1	0.9275	1.13294e-06	chr1 _ 208037491 _ 208137491	rs143012552	1.14825e-06	208111600	208115600	10_EnhA2			CD34
chr1	rs113050740	C	T	0.0129	1	0.9275	1.13294e-06	chr1 _ 208037491 _ 208137491	rs143012552	1.14825e-06	208122400	208123200	9_EnhA1
chr1	rs139660617	G	T	0.0129	1	0.9275	1.13294e-06	chr1 _ 208037491 _ 208137491	rs143012552	1.14825e-06	208123200	208123800	10_EnhA2
chr1	rs79792093	G	C	0.0161	1	0.863	7.38396e-07	chr1 _ 208037491 _ 208137491	rs143012552	1.14825e-06	208130000	208130800	11_EnhWk	G0S2			TRAF3IP3
chr1	rs79385416	A	G	0.016	0.9984	0.8659	7.05912e-07	chr1 _ 208037491 _ 208137491	rs143012552	1.14825e-06	208131800	208132000	9_EnhA1	CD34	PLXNA2
chr1	rs115183037	C	T	0.016	0.994	0.8732	6.37529e-07	chr1 _ 208037491 _ 208137491	rs143012552	1.14825e-06	208133400	208136000	9_EnhA1		CD34
chr1	rs114281981	G	A	0.0163	0.9857	0.8495	1.10539e-06	chr1 _ 208037491 _ 208137491	rs143012552	1.14825e-06	208133400	208136000	9_EnhA1	CD34 PLXNA2
chr2	rs7594699	T	A	0.4368	0.9848	-0.1921	1.55011e-05	chr2 _ 55104206 _ 55204206	rs7594699	1.55011e-05	55152600	55154400	11_EnhWk
chr5	rs10036739	G	T	0.2742	0.9883	-0.2051	2.67397e-05	chr5 _ 110914493 _ 111014493	rs10036739	2.67397e-05	110963800	110965200	11_EnhWk		NREP		NREP
chr6	rs1572434	C	T	0.0555	0.9902	0.3646	9.6512e-05	chr6 _ 163762359 _ 163862359	rs1764023	3.51897e-05	163815000	163815400	9_EnhA1
chr7	rs78273129	C	T	0.0135	0.8748	0.8588	3.09579e-05	chr7 _ 8168100 _ 8268100	rs78273129	3.09579e-05	8218000	8219600	11_EnhWk
chr8	rs2735985	A	G	0.3512	0.9947	-0.1925	2.70255e-05	chr8 _ 127392648 _ 127492648	rs2735992	2.43125e-05	127446400	127447800	10_EnhA2
chr9	rs76715608	C	G	0.0106	0.967	-0.9043	3.56716e-05	chr9 _ 35855896 _ 35955896	rs73444901	3.33503e-05	35904200	35905200	9_EnhA1	SPAG8		CCIN	GBA2 NPR2
chr11	rs58063886	G	C	0.0213	0.9513	0.6091	7.03294e-05	chr11 _ 82824600 _ 82924600	rs79883087	5.28708e-05	82882600	82883200	9_EnhA1			DDIAS	DDIAS
chr11	rs57131583	C	T	0.0276	0.9429	0.5445	5.78744e-05	chr11 _ 82824600 _ 82924600	rs79883087	5.28708e-05	82883200	82884400	11_EnhWk			DDIAS	DDIAS
chr11	rs58011200	T	C	0.0213	0.9505	0.609	7.07338e-05	chr11 _ 82824600 _ 82924600	rs79883087	5.28708e-05	82891600	82893800	7_EnhG1	PRCP DDIAS	PRCP DDIAS RAB30		PRCP
chr14	rs114221359	G	C	0.0258	0.9547	-0.5534	4.98462e-05	chr14 _ 68970489 _ 69070489	rs114221359	4.98462e-05	69020200	69020800	10_EnhA2
chr20	rs141766039	A	G	0.0113	0.9127	0.8497	3.63403e-05	chr20 _ 47967358 _ 48067358	rs149309426	3.61237e-05	48016800	48017400	9_EnhA1	KCNB1	KCNB1		KCNB1
chr20	rs149309426	C	T	0.0112	0.913	0.8507	3.61237e-05	chr20 _ 47967358 _ 48067358	rs149309426	3.61237e-05	48016800	48017400	9_EnhA1	KCNB1			KCNB1
