# Supplementary material for: Ancestry-informative regulatory variants at KCNB1 modulate adipogenesis and body mass index
Source: Front Endocrinol (Lausanne). 2026 May 7;17:1805824. doi: 10.3389/fendo.2026.1805824 (PMC13189953; doi:10.3389/fendo.2026.1805824)
Supplement: Supplementary file 7 [file Table7.xlsx]

## Sheet: Planilha1
Table S7. Fine-mapping results for functionally prioritized variants using the SuSiE framework. PIP: Posterior inclusion probabilities. Red indicates variants located within active enhancers and orange indicates variants located within weak enhancers based on epigenomic annotations from adipocyte cells.
Loci significance	Chr SNP	lead SNP	p-value lead SNP	Locus	PIP_susie	lead_SNP_susie	credible_set_susie	reason_susie
sig	chr16	rs12716830	1.3957e-08	chr16 _ 77496629 _ 77596629	0.685606	rs12716830	rs12716830,rs12929738,rs12716829,rs11646883,rs4888640,rs12933465,rs7190382,rs1389521
sig	chr21	rs117031240	3.60394e-08	chr21 _ 34544334 _ 34644334	0.988923	rs117031240	rs117031240
lenient	chr1	rs12039829	1.26562e-05	chr1 _ 48185189 _ 48285189	0.272218	rs12039829	rs12039829,rs80035374,rs12043904,rs11211602,rs3850884
lenient	chr1	rs143012552	1.14825e-06	chr1 _ 208037491 _ 208137491	0.999788	rs142235438	rs6668621
lenient	chr2	rs7594699	1.55011e-05	chr2 _ 55104206 _ 55204206	1	rs7594699	rs7594699
lenient	chr5	rs10036739	2.67397e-05	chr5 _ 110914493 _ 111014493	0.352004	rs10036739	rs10036739,rs10515433,rs13177489,rs10478054,rs7725162
lenient	chr6	rs1764023	3.51897e-05	chr6 _ 163762359 _ 163862359	1	rs1764023	rs1764023
lenient	chr7	rs78273129	3.09579e-05	chr7 _ 8168100 _ 8268100				insufficient_snps_ld
lenient	chr8	rs2735992	2.43125e-05	chr8 _ 127392648 _ 127492648	0.395873	rs2735992	rs2735992,rs2721096,rs2721118,rs7821790,rs3934741
lenient	chr9	rs73444901	3.33503e-05	chr9 _ 35855896 _ 35955896	0.514495	rs73444901	rs73444901,rs76715608
lenient	chr11	rs79883087	5.28708e-05	chr11 _ 82824600 _ 82924600	0.519537	rs79883087	rs79883087,rs57131583
lenient	chr14	rs114221359	4.98462e-05	chr14 _ 68970489 _ 69070489				insufficient_snps_ld
lenient	ch20	rs149309426	3.61237e-05	chr20 _ 47967358 _ 48067358				ld_pruning_removed_snps
