# Supplementary material for: Ancestry-informative regulatory variants at KCNB1 modulate adipogenesis and body mass index
Source: Front Endocrinol (Lausanne). 2026 May 7;17:1805824. doi: 10.3389/fendo.2026.1805824 (PMC13189953; doi:10.3389/fendo.2026.1805824)
Supplement: Supplementary file 8 [file Table8.xlsx]

## Sheet: Table S7
Table S8. Population allele frequencies.
Population	rs3850884	rs11211602	rs78339572	rs143012552	rs76117422	rs113944867	rs148915016	rs113050740	rs139660617	rs79792093	rs79385416	rs115183037	rs114281981	rs7594699	rs10036739	rs1572434	rs78273129	rs2735985	rs76715608	rs58063886	rs57131583	rs58011200	rs114221359	rs141766039	rs149309426
Baependi Heart Study	A=0.0548	G=0.0556	G=0.0124	A=0.013	T=0.0202	G=0.013	A=0.0129	C=0.0129	G=0.0129	G=0.0161	A=0.016	C=0.016	G=0.0163	T=0.4368	G=0.2742	C=0.0555	C=0.0135	A=0.3512	C=0.0106	G=0.0213	C=0.0276	T=0.0213	G=0.0258	A=0.0113	C=0.0112
TopMed-Global	A=0.046179	NA	G=0.008652	A=0.004715	T=0.024447	NA	NA	C=0.007688	G=0.007696	NA	A=0.008829	C=0.008852	G=0.011428	T=0.431905	G=0.197223	T=0.929536	NA	A=0.319283	C=0.022732	G=0.077982	C=0.101167	T=0.078458	G=0.046356	A=0.010832	C=0.010771
gnomAD - Genomes-Global	A=0.035936	NA	G=0.007905	A=0.004229	T=0.019184	G=0.006968	NA	C=0.006907	G=0.006443	G=0.006628	A=0.007942	C=0.008012	G=0.010578	T=0.430028	NA	T=0.926578	NA	A=0.317368	C=0.020895	G=0.074580	C=0.096675	T=0.070271	G=0.045232	A=0.010418	C=0.010284
gnomAD - Genomes-European	A=0.02543	NA	G=0.00091	A=0.00065	T=0.00228	G=0.00067	NA	C=0.00067	G=0.00042	G=0.00079	A=0.00079	C=0.00079	G=0.00079	T=0.44013	NA	T=0.92377	NA	A=0.37176	C=0.00083	G=0.00063	C=0.00091	T=0.00069	G=0.03415	A=0.00096	C=0.00065
gnomAD - Genomes-African	A=0.01189	NA	G=0.02192	A=0.01050	T=0.03785	G=0.01918	NA	C=0.01898	G=0.01931	G=0.01736	A=0.02164	C=0.02187	G=0.03012	T=0.41227	NA	T=0.91612	NA	A=0.11130	C=0.05945	G=0.23592	C=0.30612	T=0.24031	G=0.07083	A=0.03035	C=0.03044
gnomAD - Genomes-American	A=0.11865	NA	G=0.00388	A=0.00344	T=0.01500	G=0.00440	NA	C=0.00446	G=0.00457	G=0.00549	A=0.00571	C=0.00571	G=0.00652	T=0.47044	NA	T=0.96004	NA	A=0.48213	C=0.01347	G=0.02697	C=0.03432	T=0.02838	G=0.03598	A=0.00608	C=0.00615
gnomAD - Genomes-Ashkenazi Jewish	A=0.0036	NA	G=0.0141	A=0.0141	T=0.0138	G=0.0138	NA	C=0.0138	G=0.0147	G=0.0138	A=0.0138	C=0.0138	G=0.0138	T=0.4214	NA	T=0.9185	NA	A=0.5521	C=0.0452	G=0.0048	C=0.0048	T=0.0046	G=0.0593	A=0.0003	C=0.0003
gnomAD - Genomes-East Asian	A=0.2769	NA	G=0.0006	A=0.0000	T=0.1949	G=0.0000	NA	C=0.0000	G=0.0000	G=0.0000	A=0.0000	C=0.0000	G=0.0000	T=0.2521	NA	T=0.9799	NA	A=0.4507	C=0.0000	G=0.0000	C=0.0000	T=0.0000	G=0.0003	A=0.0000	C=0.0000
gnomAD - Genomes-Other	A=0.0516	NA	G=0.0074	A=0.0042	T=0.0311	G=0.0065	NA	C=0.0060	G=0.017	G=0.0088	A=0.0093	C=0.0093	G=0.0111	T=0.4344	NA	T=0.9526	NA	A=0.364	C=0.0162	G=0.0572	C=0.0743	T=0.020	G=0.0400	A=0.0135	C=0.0135
Allele Frequency Aggregator-Total	A=0.02650	G=0.00938, T=0.00000	G=0.00645	A=0.00354	T=0.01191	A=0.00000, G=0.00084	A=0.00000, G=0.00000, T=0.00000	C=0.00465	G=0.00465	G=0.00098, T=0.00000	A=0.00589	C=0.00871	G=0.00477	T=0.43467	A=0.00000, G=0.22461	T=0.92350	A=0.00000, C=0.00027	NA	C=0.01394	G=0.05202	C=0.06886	T=0.05264	G=0.04251	A=0.00700	C=0.00680
Allele Frequency Aggregator-European	A=0.01873	G=0.01077, T=0.00000	G=0.0010	A=0.0008	T=0.00221	A=0.0000, G=0.0001	A=0.0000, G=0.0000, T=0.0000	C=0.0008	G=0.0008	G=0.0001, T=0.0000	A=0.0010	C=0.0010	G=0.00094	T=0.43658	A=0.00000, G=0.25339	T=0.92314	A=0.0000, C=0.0004	NA	C=0.0015	G=0.0012	C=0.0013	T=0.0012	G=0.03654	A=0.0010	C=0.0007
Allele Frequency Aggregator-African	A=0.0118	G=0.0014, T=0.0000	G=0.0248	A=0.0122	T=0.0381	A=0.0000, G=0.0038	A=0.0000, G=0.0000, T=0.0000	C=0.0183	G=0.0183	G=0.0042, T=0.0000	A=0.0231	C=0.0235	G=0.0297	T=0.4090	A=0.0000, G=0.0228	T=0.9162	A=0.0000, C=0.0000	NA	C=0.0557	G=0.2304	C=0.3058	T=0.2335	G=0.0716	A=0.0292	C=0.0295
Allele Frequency Aggregator-Other	A=0.063	G=0.022, T=0.000	G=0.007	A=0.006	T=0.029	A=0.000, G=0.000	A=0.000, G=0.000, T=0.000	C=0.004	G=0.004	G=0.001, T=0.000	A=0.007	C=0.008	G=0.0060	T=0.428	A=0.0000, G=0.1782	T=0.921	A=0.000, C=0.000	NA	C=0.023	G=0.061	C=0.079	T=0.060	G=0.056	A=0.003	C=0.001
Allele Frequency Aggregator-Latin American 2	A=0.198	G=0.000, T=0.000	G=0.007	A=0.003	T=0.016	A=0.000, G=0.000	A=0.000, G=0.000, T=0.000	C=0.003	G=0.003	G=0.000, T=0.000	A=0.003	C=0.003	G=0.003	T=0.508	A=0.000, G=0.145	T=0.961	A=0.000, C=0.000	NA	C=0.008	G=0.018	C=0.020	T=0.018	G=0.033	A=0.003	C=0.003
Allele Frequency Aggregator-Latin American 1	A=0.034	G=0.000, T=0.000	G=0.007	A=0.007	T=0.000	A=0.000, G=0.000	A=0.000, G=0.000, T=0.000	C=0.000	G=0.000	G=0.000, T=0.000	A=0.000	C=0.000	G=0.000	T=0.527	A=0.000, G=0.126	T=0.945	A=0.000, C=0.000	NA	C=0.007	G=0.048	C=0.089	T=0.048	G=0.041	A=0.007	C=0.007
Allele Frequency Aggregator-Asian	A=0.199	G=0.01, T=0.00	G=0.000	A=0.000	T=0.231	A=0.000, G=0.000	A=0.000, G=0.000, T=0.000	C=0.000	G=0.000	G=0.000, T=0.000	A=0.000	C=0.000	G=0.000	T=0.286	A=0.000, G=0.006	T=0.973	A=0.000, C=0.000	NA	C=0.000	G=0.000	C=0.000	T=0.000	G=0.000	A=0.000	C=0.000
Allele Frequency Aggregator-South Asian	A=0.038	G=0.00, T=0.00	G=0.00	A=0.00	T=0.10	A=0.00, G=0.00	A=0.00, G=0.00, T=0.00	C=0.00	G=0.00	G=0.00, T=0.00	A=0.00	C=0.00	G=0.000	T=0.55	A=0.0000, G=0.1539	T=0.90	A=0.00, C=0.00	NA	C=0.00	G=0.00	C=0.00	T=0.00	G=0.05	A=0.00	C=0.00
1000Genomes_30x-Global	A=0.0910	G=0.0974, T=0.0020	G=0.0075	A=0.0042	T=0.0614	G=0.0081	A=0.0041	C=0.0080	G=0.0080	G=0.0062	NA	C=0.0081	G=0.0106	T=0.4049	G=0.1309	T=0.9329	C=0.0005, G=0.0002	A=0.3509	C=0.0186	G=0.0910	C=0.1124	T=0.0918	G=0.0434	A=0.0097	C=0.0097
1000Genomes_30x-African	A=0.0090	G=0.0297, T=0.0062	G=0.0241	A=0.0134	T=0.0482	G=0.0263	A=0.0129	C=0.0258	G=0.0258	G=0.0202	NA	C=0.0269	G=0.0358	T=0.3936	G=0.0174	T=0.9171	C=0.0000, G=0.0000	A=0.0510	C=0.0616	G=0.3085	C=0.3835	T=0.3113	G=0.0896	A=0.0302	C=0.0302
1000Genomes_30x-Europe	A=0.0158	G=0.0190, T=0.0000	G=0.0008	A=0.0000	T=0.0008	G=0.0000	A=0.0000	C=0.0000	G=0.0000	G=0.0000	NA	C=0.0000	G=0.0000	T=0.4487	G=0.2986	T=0.9313	C=0.0024, G=0.0000	A=0.3436	C=0.0032	G=0.0008	C=0.0008	T=0.0008	G=0.0427	A=0.0000	C=0.0000
1000Genomes_30x-South Asian	A=0.0391	G=0.0366, T=0.0000	G=0.0008	A=0.0000	T=0.0824	G=0.0000	A=0.0000	C=0.0000	G=0.0000	G=0.0000	NA	C=0.0000	G=0.0000	T=0.5150	G=0.1423	T=0.9018	C=0.0000, G=0.0008	A=0.4601	C=0.0000	G=0.0000	C=0.0000	T=0.0000	G=0.0241	A=0.0008	C=0.0008
1000Genomes_30x-East Asian	A=0.2889	G=0.2880, T=0.0000	G=0.0000	A=0.0000	T=0.1718	G=0.0000	A=0.0000	C=0.0000	G=0.0000	G=0.0000	NA	C=0.0000	G=0.0000	T=0.2145	G=0.0026	T=0.9641	C=0.0000, G=0.0000	A=0.5222	C=0.0000	G=0.0000	C=0.0000	T=0.0000	G=0.0017	A=0.0000	C=0.0000
1000Genomes_30x-American	A=0.165	G=0.169, T=0.002	G=0.003	A=0.003	T=0.006	G=0.005	A=0.003	C=0.005	G=0.005	G=0.004	NA	C=0.004	G=0.004	T=0.461	G=0.260	T=0.964	C=0.000, G=0.000	A=0.568	C=0.005	G=0.032	C=0.035	T=0.032	G=0.034	A=0.007	C=0.007
1000Genomes-Global	A=0.0960	G=0.1018	G=0.0074	A=0.0044	T=0.0657	G=0.0078	A=0.0040	C=0.0076	G=0.0076	G=0.0064	A=0.0078	C=0.0080	G=0.0102	T=0.4069	G=0.1294	T=0.9335	C=0.0002	A=0.3518	C=0.0174	G=0.0835	C=0.1042	T=0.0843	G=0.0423	A=0.0096	C=0.0098
1000Genomes-African	A=0.0098	G=0.0295	G=0.0250	A=0.0151	T=0.0507	G=0.0265	A=0.0136	C=0.0257	G=0.0257	G=0.0219	A=0.0272	C=0.0280	G=0.0363	T=0.4039	G=0.0189	T=0.9168	C=0.0000	A=0.0530	C=0.0605	G=0.2988	C=0.3759	T=0.3018	G=0.0885	A=0.0310	C=0.0318
1000Genomes-East Asian	A=0.2907	G=0.2907	G=0.0000	A=0.0000	T=0.1716	G=0.0000	A=0.0000	C=0.0000	G=0.0000	G=0.0000	A=0.0000	C=0.0000	G=0.0000	T=0.2232	G=0.0030	T=0.9653	C=0.0000	A=0.5238	C=0.0000	G=0.0000	C=0.0000	T=0.0000	G=0.0020	A=0.0000	C=0.0000
1000Genomes-Europe	A=0.0169	G=0.0189	G=0.0010	A=0.0000	T=0.0010	G=0.0000	A=0.0000	C=0.0000	G=0.0000	G=0.0000	A=0.0000	C=0.0000	G=0.0000	T=0.4433	G=0.2962	T=0.9254	C=0.0010	A=0.3439	C=0.0030	G=0.0010	C=0.0010	T=0.0010	G=0.0437	A=0.0000	C=0.0000
1000Genomes-South Asian	A=0.043	G=0.041	G=0.001	A=0.000	T=0.085	G=0.000	A=0.000	C=0.000	G=0.000	G=0.000	A=0.000	C=0.000	G=0.000	T=0.518	G=0.141	T=0.907	C=0.000	A=0.450	C=0.000	G=0.000	C=0.000	T=0.000	G=0.025	A=0.001	C=0.001
1000Genomes-American	A=0.167	G=0.171	G=0.003	A=0.003	T=0.007	G=0.006	A=0.003	C=0.006	G=0.006	G=0.004	A=0.004	C=0.004	G=0.004	T=0.470	G=0.265	T=0.968	C=0.000	A=0.545	C=0.006	G=0.032	C=0.035	T=0.032	G=0.036	A=0.009	C=0.009
HapMap-Global	NA	G=0.205	NA	NA	NA	NA	NA	NA	NA	NA	NA	NA	NA	T=0.375	G=0.1280	T=0.964	NA	NA	NA	NA	NA	NA	NA	NA	NA
HapMap-African	NA	G=0.06	NA	NA	NA	NA	NA	NA	NA	NA	NA	NA	NA	T=0.458	G=0.056	T=0.942	NA	NA	NA	NA	NA	NA	NA	NA	NA
HapMap-Asian	NA	G=0.37	NA	NA	NA	NA	NA	NA	NA	NA	NA	NA	NA	T=0.18	G=0.004	T=1.00	NA	NA	NA	NA	NA	NA	NA	NA	NA
HapMap-American	NA	NA	NA	NA	NA	NA	NA	NA	NA	NA	NA	NA	NA	T=0.441	G=0.194	T=0.958	NA	NA	NA	NA	NA	NA	NA	NA	NA
HapMap-Europe	NA	NA	NA	NA	NA	NA	NA	NA	NA	NA	NA	NA	NA	NA	G=0.326	NA	NA	NA	NA	NA	NA	NA	NA	NA	NA
Genetic variation in the Estonian population-Estonian	A=0.0223	G=0.0225	NA	NA	T=0.0002	NA	NA	NA	G=0.0003	NA	NA	NA	NA	T=0.4018	G=0.2328	T=0.9377	NA	A=0.4379	NA	NA	NA	NA	G=0.0364	NA	NA
The Avon Longitudinal Study of Parents and Children-PARENT AND CHILD COHORT	A=0.0200	NA	G=0.0008	A=0.0003	T=0.0031	G=0.0003	A=0.0003	C=0.0003	G=0.0013	G=0.0003	A=0.0003	C=0.0003	G=0.0003	T=0.4476	G=0.2870	T=0.9245	C=0.0013	A=0.3768	C=0.0003	G=0.0003	C=0.0005	T=0.0003	G=0.0265	A=0.0018	C=0.0013
UK 10K study - Twins-TWIN COHORT	A=0.0189	NA	G=0.0019	A=0.0013	T=0.0038	G=0.0013	A=0.0011	C=0.0013	NA	G=0.0016	A=0.0016	C=0.0016	G=0.0016	T=0.4469	G=0.2789	T=0.9239	C=0.0011	A=0.3633	C=0.0000	G=0.0013	C=0.0016	T=0.0013	G=0.0334	A=0.0013	C=0.0008
KOREAN population from KRGDB-KOREAN	A=0.3103	G=0.3087	G=0.0017	NA	T=0.2055	NA	NA	NA	NA	NA	NA	NA	NA	T=0.1724	G=0.0003	T=0.9802	NA	A=0.5502	NA	NA	NA	NA	NA	NA	NA
Korean Genome Project-KOREAN	A=0.3199	G=0.3133	G=0.0011	NA	NA	NA	NA	NA	NA	NA	NA	NA	NA	T=0.1900	G=0.0005	NA	NA	A=0.5617	NA	NA	NA	NA	NA	NA	NA
14KJPN-JAPANESE	A=0.39026	G=0.38955	NA	NA	T=0.24310	NA	NA	NA	NA	NA	NA	NA	NA	T=0.19269	G=0.00241	T=0.99037	NA	NA	NA	NA	NA	NA	NA	NA	NA
8.3KJPN-JAPANESE	A=0.38634	G=0.38520	NA	NA	T=0.24415	NA	NA	NA	NA	NA	NA	NA	NA	T=0.19189	G=0.00221	T=0.99045	NA	NA	NA	NA	NA	NA	NA	NA	NA
