# Supplementary material for: Ancestry-informative regulatory variants at KCNB1 modulate adipogenesis and body mass index
Source: Front Endocrinol (Lausanne). 2026 May 7;17:1805824. doi: 10.3389/fendo.2026.1805824 (PMC13189953; doi:10.3389/fendo.2026.1805824)
Supplement: Supplementary file 9 [file Table9.xlsx]

## Sheet: positive_matches_seqs2motifs_en
Table S9. Predicted transcription factor binding motifs affected by rs149309426 variant.
variants	sequencies	TF	motif_start	motif_end	motif_width	motif_strand	motif_score
rs149309426-C	AAGACAGTGAATTCCTTGGCAAGGAGAGTCCTGACTTAATTTTTCTGTCCCTGCTACAGTGCCTAGCACAGGGTCGGGCACAGAGTAGGCACTCTGTAAGTGCTT	SIN3A_disc3	45	55	11	-	4.56038
rs149309426-T	AAGACAGTGAATTCCTTGGCAAGGAGAGTCCTGACTTAATTTTTCTGTCTCTGCTACAGTGCCTAGCACAGGGTCGGGCACAGAGTAGGCACTCTGTAAGTGCTT	PAX5_known4	46	65	20	-	8.78748
rs149309426-C	AAGACAGTGAATTCCTTGGCAAGGAGAGTCCTGACTTAATTTTTCTGTCCCTGCTACAGTGCCTAGCACAGGGTCGGGCACAGAGTAGGCACTCTGTAAGTGCTT	PAX5_known4	46	65	20	-	8.8038
